# Supplementary material for: Photocatalytic CO2 reduction with aminoanthraquinone organic dyes
Source: Nat Commun. 2023 Feb 25;14:1087. doi: 10.1038/s41467-023-36784-7 (PMC9968311; doi:10.1038/s41467-023-36784-7)
Supplement: Supplementary file 3 — Source Data [file 41467_2023_36784_MOESM3_ESM.xlsx]

## Sheet: Table 1
		λmax abs/nm (ε M−1 cm−1)	λmax em (nm)	Ered (V vs. SCE)	ΦFL (%)	τ0 (ns)	kq (M-1s-1)
	PS 1	478 (6790)	600	−0.96, −1.59	4.7	0.88	3.9 × 109
	PS 2	528 (8940)	650	−1.10, −1.70	2.3	0.72	2.1 × 109
	PS 3	592 (15810)	662	−1.15, −1.64	5.3	0.82	2.7 × 109
	PS 4	532 (12040)	620	−0.84, −1.44	7.1	0.94	5.2 × 109
	PS 5	534 (9170)	635	−0.68, −1.19	7	1.02	7.5 × 109
	PS 6	490 (7460)	607	−0.86, −1.30	2.6	0.66	1.6 × 109
	TONFe							TOFFe
		Data1	Data2	Data3	Average value(TON)	Error bar			Data1	Data2	Data3	Average value(TON)	Error bar
	PS 1	2527.89	2524.86	2131.83	2394.86	227.795		PS 1	1511.92	1612.06	1404.8	1509.59	103.652
	PS 2	2547	2739.6	2927.75	2738.12	190.379		PS 2	70.7624	76.1878	60.1838	69.0447	8.13908
	PS 3	3639.55	3011.87	4002	3551.14	500.949		PS 3	570.516	591.146	617.822	593.161	23.7171
	PS 4	7845.07	8561.62	8673.25	8359.98	449.405		PS 4	1687.18	1669.55	1485.53	1614.09	111.679
	PS 5	21519.3	24013.1	19314.8	21615.7	2350.62		PS 5	3892.09	4754.2	3437.3	4027.86	668.865
	PS 6	731.615	969.694	1020.89	907.399	154.37		PS 6	100.206	73.922	105.31	93.1459	16.8428
	SelCO (%)							CO (μmol)
		Data1	Data2	Data3	Average value(TON)	Error bar			Data1	Data2	Data3	Average value(TON)	Error bar
	PS 1	99.7084	99.5918	99.5169	99.6057	0.0965262		PS 1	51.8209	43.2344	55.805	50.2868	6.42418
	PS 2	99.2224	99.5701	99.5726	99.4551	0.201447		PS 2	13.5915	9.88594	12.5028	11.9934	1.90457
	PS 3	99.4345	99.1724	99.4124	99.3398	0.145356		PS 3	34.4394	39.6268	40.1655	38.0772	3.16193
	PS 4	99.5404	99.6472	99.6348	99.6075	0.0584371		PS 4	75.685	67.8318	70.1819	71.2329	4.03072
	PS 5	99.9416	99.9723	99.9732	99.9624	0.0179751		PS 5	153.912	142.822	163.339	153.358	10.2696
	PS 6	97.8254	98.944	98.784	98.5178	0.604933		PS 6	28.6688	28.2579	31.8003	29.5756	1.9375
	TONPS							Φ (%)
		Data1	Data2	Data3	Average value(TON)	Error bar			Data1	Data2	Data3	Average value(TON)	Error bar
	PS 1	2072.83	1729.38	2232.2	2011.47	256.967		PS 1	9.87851	8.40279	8.46064	8.91398	0.835807
	PS 2	543.66	395.438	500.111	479.736	76.1829		PS 2	0.254895	0.307367	0.32877	0.297011	0.038011
	PS 3	1377.58	1585.07	1606.62	1523.09	126.477		PS 3	2.93361	3.13806	2.88569	2.98579	0.134036
	PS 4	3027.4	2713.27	2807.27	2849.32	161.229		PS 4	8.07688	8.43681	7.80108	8.10492	0.318791
	PS 5	6156.48	6533.56	5347	6012.35	606.271		PS 5	11.9502	11.1849	10.1483	11.0945	0.904337
	PS 6	1146.75	1130.32	1272.01	1183.03	77.5		PS 6	1.93216	2.42304	1.77995	2.04505	0.336077

## Sheet: Figure 2
	X-axis	Y-axis(Absorbance)
	Wavelength(nm)	PS 1	PS 2	PS 3	PS 4	PS 5	PS 6
	800	0.0115101	0.00517453	0.0045737	0.0094045	0.00876922	0.00224209
	798	0.0143803	0.00587808	0.00174236	0.00791958	0.0113251	0.00651526
	796	0.00752694	0.00726249	0.000217795	0.00754408	0.00579474	0.00556567
	794	0.0141753	0.0106441	0.00504772	0.0116233	0.0117657	0.0101817
	792	0.016489	0.00229222	0.00331817	0.00645172	0.0168995	0.00656801
	790	0.00743908	0.00372203	0.00431747	0.00233832	0.00542017	0.00408852
	788	0.00951851	0.00249648	0.00352316	0.00505214	0.00817433	0.00844082
	786	0.0123887	0.0024057	0.00426622	0.0020823	0.0114352	0.0182269
	784	0.012828	0.00220144	0.0041253	0.00116063	0.010598	0.00113424
	782	0.0111879	0.00637738	0.00427903	0.00674188	0.00537611	0.0180423
	780	0.00254803	0.00247379	0.00367689	1.70681e-05	0.00859296	0.00495898
	778	0.000907919	0.00374472	0.00307475	0	0	0.0087046
	776	0.0095478	0.00689937	0.00517584	0.00252607	0.00958445	0.0146923
	774	0.0100457	0.00519722	0.000243418	0.00638345	0.007293	0.00728021
	772	0.00550609	0.00537878	0.00226763	0.00378911	0.00191689	0.00680541
	770	0	0.00835187	0	0.000631518	0.00694047	0.00633062
	768	0.00717549	0.00111207	0.00415092	0.00421581	0.00528797	0.00691092
	766	0.00969424	0.00574191	0.00548331	0.00607623	0.011259	0.00904751
	764	0.0111	0.00512914	0.00561143	0.00916554	0.0103336	0.0109467
	762	0.0108657	0.0104171	0.00389469	0.00754408	0.0100031	0.00345546
	760	0.0100164	0.000408515	0.00175517	0.00687842	0.00713877	0.00667352
	758	0.0071462	0.00301847	0.00190891	0.00344775	0.0077557	0.00662077
	756	0.00817127	0.00871499	0.00713599	0.00472785	0.019257	0.00720108
	754	0.0145267	0.00186101	0.00400999	0.00834628	0.00984885	0.0115798
	752	0.0109829	0.00574191	0.00476587	0.00815853	0.00929802	0.0087046
	750	0.00928421	0.00292769	0.00599577	0.00861937	0.00923192	0
	748	0.0127694	0.00329082	0.00362565	0.00744167	0.00733706	0.00166179
	746	0.00884489	0.00737597	0.00105054	0.00238953	0.00771163	0.00688455
	744	0.013033	0.00551496	0.00381782	0.00269675	0.00883532	0.00743847
	742	0.00123008	0.00492488	0.00283134	0.00274796	0.00522187	0.0110522
	740	0.00732193	0	0.00272885	0.00061445	0.00226942	0.00754398
	738	0.0031045	0.0109164	0.00281853	0.00593968	0.00777773	0.00640975
	736	0.00705834	0.00104398	0.00237012	0.0024578	0.00542017	0.00997072
	734	0.0134138	0.00313195	0.00484274	0.00327707	0.0068964	0.00651526
	732	0.0146146	0.00621851	0.00511178	0.00931916	0.0107522	0.00836169
	730	0.0103679	0.00462984	0.00342066	0.00305518	0.00841669	0.00189918
	728	0.00699977	0.00499296	0.00175517	0.00267968	0.00815229	0.00382475
	726	0.0127987	0.0043575	0.00458651	0.00510335	0.0110386	0.00920577
	724	0.01069	0.0033816	0.00348472	0.00554712	0.00733706	0.0048271
	722	0.00386598	0.00658163	0.00295945	0.00285036	0.00528797	0.00316531
	720	0.0105143	0.0072398	0.00363846	0.00296984	0.0126691	0.0111313
	718	0.0101628	0.00603695	0.00507335	0.00626397	0.0121183	0.0103136
	716	0.00969424	0.00728519	0.00634168	0.00471078	0.00916582	0.0115534
	714	0.00735122	0.00785257	0.00443277	0.0037379	0.00627947	0.00627786
	712	0.00925492	0.00871499	0.00415092	0.0049668	0.00938615	0.0061196
	710	0.0047739	0.00960011	0.00377939	0.000682722	0.0063015	0.00960143
	708	0.00436387	0.00860152	0.00509897	0.00783424	0.0102455	0.01551
	706	0.00937207	0.00948663	0.00489399	0.00710031	0.0121183	0.00733296
	704	0.0114808	0.00617312	0.00673884	0.00877298	0.0114352	0.00675266
	702	0.00849344	0.00903273	0.00657229	0.00559832	0.0107742	0.00907388
	700	0.0104557	0.0118923	0.00398437	0.00650293	0.0105098	0.00638337
	698	0.00489105	0.0062866	0.00450964	0.00334534	0.00967259	0.00662077
	696	0.00603327	0.00605964	0.00327974	0.00428408	0.00524391	0.00601409
	694	0.00770267	0.00494757	0.00485555	0.00575193	0.00918786	0.0110786
	692	0.00875703	0.0116427	0.0053552	0.00465958	0.00901159	0.00519638
	690	0.00984067	0.00941855	0.00549612	0.00684429	0.0110607	0.00896837
	688	0.00661903	0.0103717	0.00609826	0.00609329	0.00810823	0.00970695
	686	0.00533037	0.0138668	0.00449683	0.00670774	0.0115234	0.00472158
	684	0.0033388	0.00857882	0.00225482	0.00728806	0.00923192	0.0122128
	682	0.00752694	0.0109391	0.00740503	0.00595675	0.0122945	0.00284878
	680	0.0101628	0.0109845	0.00600858	0.00750994	0.0136165	0.00946955
	678	0.00887418	0.00755753	0.00681571	0.0081756	0.0136386	0.00772863
	676	0.00887418	0.00925968	0.00832746	0.00841455	0.0150928	0.00601409
	674	0.00699977	0.0106895	0.00762283	0.00836334	0.0133962	0.00408852
	672	0.010485	0.0105306	0.00754596	0.00711738	0.0135504	0.0048271
	670	0.00207943	0.0130044	0.00494523	0.00233832	0.00837263	0.00788689
	668	0.00240159	0.0120058	0.00194734	0.00124597	0.00306262	0.00807154
	666	0.00369025	0.0117108	0.00374095	0.00124597	0.00231349	0.00836169
	664	0.00216729	0.010576	0.00420217	8.53403e-05	0.00557441	0.0069373
	662	0.00125937	0.0116881	0.00515021	0.000836334	0.00420835	0.00886286
	660	0.00404171	0.0160002	0.00878867	0.00209937	0.00760146	0.00751761
	658	0.00647259	0.0123235	0.0103517	0.00648586	0.0111488	0.00772863
	656	0.000556467	0.0143661	0.0112485	0.00578607	0.0102455	0.00342908
	654	0.00822985	0.0156144	0.0133367	0.00687842	0.0128674	0.00593495
	652	0.0016694	0.0185194	0.015156	0.00546178	0.011259	0.00722745
	650	0.00219658	0.015342	0.0165909	0.00617863	0.0125369	0.00989159
	648	0.00468604	0.0226953	0.0194094	0.00447183	0.0118979	0.0100499
	646	0.00729264	0.0215832	0.0233809	0.00791958	0.0137047	0.00546016
	644	0.00682404	0.0226045	0.0258792	0.00790251	0.0150046	0.0120545
	642	0.00410028	0.0238528	0.0304145	0.00843162	0.0134403	0.0125557
	640	0.00427601	0.0280968	0.0343732	0.00628104	0.0150487	0.00448419
	638	0.00588683	0.0309337	0.0407277	0.00899486	0.0161724	0.00896837
	636	0.00445173	0.0307067	0.0443918	0.0078513	0.0154673	0.00730659
	634	0.0106314	0.0377423	0.0554096	0.0109918	0.0193231	0.00862546
	632	0.00793697	0.0390132	0.0644674	0.0108723	0.0186401	0.00556567
	630	0.00902062	0.0514048	0.0743322	0.0120842	0.0211519	0.00604046
	628	0.00494963	0.0546503	0.0888989	0.0134326	0.0223637	0.00548653
	626	0.00448102	0.0614589	0.10335	0.0143884	0.0215705	0.00677904
	624	0.00442245	0.0701285	0.123951	0.0149687	0.0220553	0.00915302
	622	0.00685333	0.0822477	0.150945	0.017563	0.0283347	0.00970695
	620	0.000205014	0.0887386	0.180616	0.0207206	0.0301415	0.00261138
	618	0.00442245	0.101539	0.221229	0.0278721	0.0373684	0.00593495
	616	0.00389527	0.11645	0.265531	0.030603	0.0423258	0.00849358
	614	0.00439316	0.133675	0.321056	0.0385397	0.0483189	0.00651526
	612	0.00424672	0.150606	0.389072	0.0487464	0.0588287	0.00443143
	610	0.00172798	0.171622	0.45901	0.0554882	0.0668488	0.00859909
	608	0.0031045	0.189937	0.540106	0.070474	0.0794959	0.0128723
	606	0.00626757	0.213994	0.634706	0.0888563	0.0976072	0.00680541
	604	0.00615042	0.235418	0.715777	0.106829	0.113185	0.00764949
	602	0.00615042	0.259748	0.79959	0.131595	0.13773	0.00939041
	600	0.00579897	0.284554	0.877189	0.157402	0.159961	0.00640975
	598	0.0026359	0.314943	0.93739	0.190172	0.194223	0.00836169
	596	0.00298735	0.33841	0.977132	0.227927	0.226325	0.00946955
	594	0.00272376	0.36494	0.996656	0.268071	0.263451	0.0105774
	592	0.00822985	0.393264	1	0.318575	0.308465	0.00762312
	590	0.00184513	0.42447	0.986176	0.370343	0.356498	0.0115006
	588	0.00588683	0.449753	0.96464	0.425609	0.407989	0.0136636
	586	0.00530108	0.475421	0.934815	0.488539	0.464394	0.0130833
	584	0.00612113	0.500409	0.901877	0.54797	0.516966	0.0118699
	582	0.0109536	0.527688	0.87405	0.608357	0.567356	0.0149033
	580	0.0107193	0.551155	0.844405	0.663776	0.616269	0.0137955
	578	0.0110122	0.57646	0.819256	0.714708	0.659939	0.0183324
	576	0.00945993	0.599769	0.799821	0.75661	0.695369	0.022078
	574	0.0105143	0.62353	0.792006	0.793869	0.729278	0.0237926
	572	0.0115687	0.644206	0.788995	0.81616	0.752258	0.0284086
	570	0.0176019	0.666583	0.79845	0.835635	0.774093	0.0320751
	568	0.0173969	0.690709	0.815912	0.843196	0.787842	0.0370605
	566	0.0224637	0.708819	0.838665	0.84608	0.796854	0.044156
	564	0.022288	0.731605	0.867645	0.842342	0.802957	0.0532299
	562	0.0288191	0.756343	0.903273	0.838553	0.809809	0.0638865
	560	0.0355846	0.779515	0.934111	0.835566	0.817653	0.0720371
	558	0.0431408	0.801825	0.964474	0.83444	0.826004	0.0907125
	556	0.0496134	0.822341	0.987534	0.831709	0.835897	0.104745
	554	0.0589562	0.844038	0.99827	0.834542	0.844732	0.123183
	552	0.0691776	0.865508	0.999641	0.842496	0.861433	0.144628
	550	0.0803655	0.886002	0.987803	0.854375	0.876261	0.167946
	548	0.0968252	0.906586	0.96801	0.870897	0.89543	0.190947
	546	0.111147	0.92447	0.937147	0.89044	0.915018	0.22297
	544	0.128163	0.941151	0.900391	0.910239	0.933438	0.250824
	542	0.150539	0.95588	0.861175	0.934902	0.954413	0.284535
	540	0.167994	0.966819	0.820921	0.955179	0.968206	0.32025
	538	0.197429	0.977191	0.779156	0.975098	0.984907	0.357733
	536	0.222762	0.98543	0.739645	0.989076	0.994602	0.39598
	534	0.254745	0.992874	0.703811	0.998293	1	0.441745
	532	0.281191	0.998321	0.674806	1	0.997224	0.480415
	530	0.320291	0.999501	0.648517	0.993241	0.992465	0.526734
	528	0.349227	1	0.630056	0.983154	0.982241	0.564084
	526	0.384167	0.999365	0.613388	0.963901	0.966509	0.603677
	524	0.420542	0.996618	0.598706	0.939562	0.947473	0.646804
	522	0.462043	0.992079	0.589161	0.911946	0.927907	0.686608
	520	0.496896	0.989129	0.578477	0.883562	0.906932	0.72235
	518	0.533329	0.983614	0.567267	0.856611	0.886375	0.754583
	516	0.570291	0.976624	0.553277	0.830992	0.86747	0.783941
	514	0.609478	0.970065	0.538095	0.806346	0.848103	0.81446
	512	0.641606	0.961781	0.518481	0.783662	0.828207	0.842025
	510	0.675433	0.954405	0.497303	0.764529	0.811638	0.867268
	508	0.709026	0.94367	0.474102	0.747461	0.79584	0.888265
	506	0.743791	0.932595	0.447902	0.731127	0.778875	0.910949
	504	0.77138	0.920975	0.421536	0.715919	0.761468	0.926802
	502	0.80181	0.906768	0.394927	0.700746	0.743159	0.944343
	500	0.830541	0.890677	0.369086	0.683456	0.723659	0.962597
	498	0.857076	0.874926	0.345538	0.6669	0.704645	0.973754
	496	0.878807	0.859153	0.322631	0.646896	0.681994	0.983962
	494	0.905957	0.83841	0.302287	0.625322	0.658177	0.993537
	492	0.926986	0.818528	0.284274	0.600591	0.634976	0.997732
	490	0.943387	0.798262	0.268285	0.577668	0.609924	1
	488	0.961838	0.776043	0.252911	0.548209	0.58333	0.999393
	486	0.973348	0.755572	0.240049	0.524177	0.558608	0.995595
	484	0.985854	0.732763	0.226955	0.494564	0.533006	0.988921
	482	0.990745	0.713222	0.214989	0.472887	0.509606	0.979531
	480	0.997862	0.689256	0.202831	0.445886	0.485789	0.966421
	478	1	0.666697	0.190084	0.420949	0.461993	0.950278
	476	0.999502	0.644955	0.178233	0.399717	0.441039	0.93337
	474	0.995958	0.623553	0.166293	0.379286	0.420063	0.91422
	472	0.989456	0.600722	0.154045	0.359556	0.399573	0.893303
	470	0.980729	0.579547	0.143117	0.342385	0.380183	0.871594
	468	0.968662	0.55667	0.131356	0.323781	0.359252	0.846878
	466	0.952642	0.533317	0.119505	0.305006	0.338034	0.82116
	464	0.934893	0.51103	0.109103	0.286897	0.317785	0.795732
	462	0.912576	0.488698	0.0982256	0.267252	0.296457	0.767693
	460	0.89146	0.466593	0.0893473	0.249569	0.277508	0.740656
	458	0.869084	0.446575	0.0818654	0.234378	0.259992	0.713777
	456	0.845273	0.424561	0.0749728	0.217703	0.242894	0.684814
	454	0.819705	0.40384	0.0688233	0.201574	0.22659	0.655298
	452	0.795045	0.385502	0.0635321	0.187988	0.21207	0.628446
	450	0.76769	0.366325	0.0582538	0.173975	0.197836	0.599035
	448	0.740159	0.347283	0.0536673	0.161447	0.184903	0.569729
	446	0.712043	0.330829	0.0491448	0.150131	0.172212	0.543061
	444	0.681115	0.312673	0.044443	0.138832	0.160027	0.514178
	442	0.651388	0.295969	0.0410352	0.129103	0.149033	0.485347
	440	0.623155	0.280968	0.0374864	0.120569	0.139074	0.460552
	438	0.591495	0.265739	0.0337198	0.11084	0.128476	0.433568
	436	0.562266	0.252167	0.0306066	0.102511	0.119156	0.408826
	434	0.532597	0.238618	0.0275575	0.0942668	0.109814	0.384928
	432	0.502343	0.225977	0.0249824	0.0864497	0.101287	0.361083
	430	0.474754	0.215106	0.0230222	0.0796737	0.0938175	0.338952
	428	0.447194	0.204575	0.0213439	0.0736998	0.0867448	0.318324
	426	0.420015	0.195588	0.0199859	0.06747	0.0803111	0.297091
	424	0.395443	0.187985	0.0189226	0.0620424	0.0748028	0.278837
	422	0.370314	0.180859	0.0182692	0.0573486	0.069625	0.260426
	420	0.346093	0.175344	0.0175005	0.0533547	0.0647336	0.243201
	418	0.322897	0.170578	0.017398	0.0494291	0.0601287	0.227084
	416	0.299203	0.166198	0.016924	0.0449231	0.0559644	0.212049
	414	0.277735	0.163338	0.0175133	0.0414242	0.0526153	0.197093
	412	0.25905	0.160751	0.0187432	0.0389664	0.0496629	0.183825
	410	0.243322	0.159366	0.0211261	0.0382495	0.049068	0.171639
	408	0.228854	0.157914	0.0239447	0.0382324	0.0487595	0.15969
	406	0.215206	0.15746	0.0262763	0.0373449	0.0483629	0.148954
	404	0.200943	0.157233	0.0279803	0.0368499	0.0468206	0.139115
	402	0.187764	0.1578	0.0299532	0.0367987	0.045763	0.12991
	400	0.176546	0.158186	0.0321312	0.0362184	0.045124	0.121653
	398	0.163953	0.159979	0.0334508	0.0348018	0.0433394	0.113424
	396	0.152882	0.161931	0.0350138	0.0342385	0.042436	0.105589
	394	0.142778	0.164246	0.0361412	0.033607	0.0409598	0.0993379
	392	0.131853	0.167514	0.0379732	0.0339654	0.0402547	0.093403
	390	0.121193	0.17026	0.0394722	0.0346652	0.039109	0.087257
	388	0.112436	0.17321	0.041522	0.0344775	0.0393954	0.0822716
	386	0.103971	0.176184	0.0430209	0.0354845	0.0388005	0.0774973
	384	0.0953608	0.179565	0.0449683	0.036372	0.0387344	0.0733824
	382	0.087541	0.182969	0.0459548	0.0376009	0.0387124	0.0698478
	380	0.0810098	0.187577	0.047774	0.0381471	0.0400784	0.0660231
	378	0.0762945	0.192524	0.0487733	0.0394955	0.0412903	0.0626203
	376	0.0699391	0.197585	0.0490167	0.0420898	0.0425021	0.0608794
	374	0.0644623	0.20512	0.049952	0.0439502	0.0459833	0.0583999
	372	0.0597762	0.213903	0.0510025	0.0467665	0.0508747	0.0558149
	370	0.0548559	0.223708	0.0516687	0.0494973	0.0558763	0.0546543
	368	0.0504042	0.235645	0.0522068	0.0533547	0.062332	0.0534937
	366	0.0468604	0.249104	0.0525143	0.0569049	0.0687437	0.0526232
	364	0.0434337	0.26583	0.0528986	0.0612914	0.0760367	0.0535201
	362	0.0418814	0.284417	0.0533214	0.0668726	0.0850262	0.0543378
	360	0.038982	0.303754	0.0525399	0.0730342	0.0924514	0.0578196
	358	0.0404756	0.330171	0.0528217	0.0798955	0.105032	0.0637018
	356	0.041735	0.354115	0.052668	0.0879005	0.1166	0.0715096
	354	0.046011	0.378875	0.0527961	0.0959736	0.131715	0.0831421
	352	0.0524836	0.40418	0.052873	0.107273	0.147336	0.0982564
	350	0.0632615	0.427647	0.0540132	0.118777	0.16472	0.117855

## Sheet: Figure 3a
		X-axis(Time/h)	PS 1
			Y-axis(Product/μmol)					Y-axis(TON)
			Data1	Data2	Data3	Average value(CO/μmol)	Error bar	Data1	Data2	Data3	Average value(TON)	Error bar
		0	0			0		0
		0.5	2.26788			2.26788		755.96
		1	3.06356			3.06356		1021.19
		2	3.80325			3.80325		1267.75
		6	5.52538			5.52538		1841.79
		9.4	6.17454			6.17454		2058.18
		17	6.97573			6.97573		2325.24
		21	7.21199			7.21199		2404
		48	7.58367	7.57458	6.39549	7.18458	0.683386	2527.89	2524.86	2131.83	2394.86	227.795
		X-axis(Time/h)	PS 2
			Y-axis(Product/μmol)					Y-axis(TON)
			Data1	Data2	Data3	Average value(CO/μmol)	Error bar	Data1	Data2	Data3	Average value(TON)	Error bar
		0	0			0		0
		1	0.0822107			0.0822107		27.4036
		2	0.424575			0.424575		141.525
		6	1.29425			1.29425		431.416
		9.4	3.44388			3.44388		1147.96
		17	4.32804			4.32804		1442.68
		21	4.84201			4.84201		1614
		48	7.64101	8.2188	8.78326	8.21435	0.571137	2547	2739.6	2927.75	2738.12	190.379
		X-axis(Time/h)	PS 3
			Y-axis(Product/μmol)					Y-axis(TON)
			Data1	Data2	Data3	Average value(CO/μmol)	Error bar	Data1	Data2	Data3	Average value(TON)	Error bar
		0	0			0	--	0
		1	1.71155			1.71155	--	570.516
		2	2.41667			2.41667	--	805.555
		6	3.56421			3.56421	--	1188.07
		9.4	4.67306			4.67306	--	1557.69
		17	6.42735			6.42735	--	2142.45
		21	7.50716			7.50716	--	2502.39
		48	10.9187	9.03562	12.006	10.6534	1.50285	3639.55	3011.87	4002	3551.14	500.949
		X-axis(Time/h)	PS 4
			Y-axis(Product/μmol)					Y-axis(TON)
			Data1	Data2	Data3	Average value(CO/μmol)	Error bar	Data1	Data2	Data3	Average value(TON)	Error bar
		0	0			0	--	0
		1	5.06155			5.06155	--	1687.18
		2	7.33647			7.33647	--	2445.49
		6	14.9577			14.9577	--	4985.92
		9.4	19.2923			19.2923	--	6430.77
		17	20.422			20.422	--	6807.32
		21	21.445			21.445	--	7148.34
		48	23.5352	25.6849	26.0197	25.0799	1.34822	7845.07	8561.62	8673.25	8359.98	449.405
		X-axis(Time/h)	PS 5
			Y-axis(Product/μmol)					Y-axis(TON)
			Data1	Data2	Data3	Average value(CO/μmol)	Error bar	Data1	Data2	Data3	Average value(TON)	Error bar
		0	0			0		0
		1	11.6763			11.6763		3892.09
		2	23.3303	23.665	19.018	22.0044	2.59173	7776.76	7888.34	6339.33	7334.81	863.912
		6	40.2143			40.2143		13404.8
		9.4	44.591			44.591		14863.7
		17	52.0863			52.0863		17362.1
		21	53.5976			53.5976		19064.4
		48	64.5578	72.0393	57.9444	64.8472	7.05187	21519.3	24013.1	19314.8	21615.7	2350.62
		X-axis(Time/h)	PS 6
			Y-axis(Product/μmol)					Y-axis(TON)
			Data1	Data2	Data3	Average value(CO/μmol)	Error bar	Data1	Data2	Data3	Average value(TON)	Error bar
		0	0			0		0
		1	0.300617			0.300617		100.206
		2	0.500381			0.500381		166.794
		6	1.12361			1.12361		374.537
		9.4	1.6206			1.6206		540.199
		17	1.96214			1.96214		654.048
		48	2.19485	2.90908	3.06266	2.7222	0.463109	731.615	969.694	1020.89	907.399	154.37

## Sheet: Figure 3b
	X-axis(Time/h)	0.5 μM					1 μM					2 μM					5 μM
		Y-axis(Product/μmol)					Y-axis(Product/μmol)					Y-axis(Product/μmol)					Y-axis(Product/μmol)
		Data1	Data2	Data3	Average value(CO/μmol)	Error bar	Data1	Data2	Data3	Average value(CO/μmol)	Error bar	Data1	Data2	Data3	Average value(CO/μmol)	Error bar	Data1	Data2	Data3	Average value(CO/μmol)	Error bar
	0	0	--	--	0	--	0	--	--	0	--	0	--	--	0	--	0	--	--	0	--
	1	1.72749	--	--	1.72749	--	1.73536	--	--	1.73536	--	4.76141	--	--	4.76141	--	10.7375	--	--	10.7375	--
	6	4.90736	--	--	4.90736	--	5.12607	--	--	5.12607	--	16.7007	--	--	16.7007	--	45.4645	--	--	45.4645	--
	17	6.16496	--	--	6.16496	--	10.9807	--	--	10.9807	--	29.6774	--	--	29.6774	--	87.8047	--	--	87.8047	--
	24	7.20034	--	--	7.20034	--	13.4319	--	--	13.4319	--	33.9014	--	--	33.9014	--	105.465	--	--	105.465	--
	48	7.90874	8.56207	7.33647	7.93576	0.613243	17.9125	16.7254	19.3211	17.9863	1.29941	39.2706	38.6025	36.6518	38.175	1.36079	126.382	131.451	115.495	124.443	8.1525

## Sheet: Figure 5
	X-axis	Y-axis(Absorbance)
	Wavelength(nm)	0 min	1 min	2 min	3 min	4 min	6 min	7 min	10 min	12 min	15 min	20 min	30 min	45 min	1 h	1.5 h	2 h
	650	0.00134	0.00172	0.00189	0.00219	0.00285	0.00157	0.00199	0.00094	0.00225	0.00275	0.00567	0.0068	0.00781	0.00901	0.01041	0.01258
	649	0.00256	0.00329	0.00299	0.00264	0.00227	0.00251	0.00377	0.00147	0.00237	0.0039	0.00466	0.00624	0.00718	0.00958	0.00955	0.01306
	648	0.00162	0.00249	0.00208	0.00221	0.0028	0.00221	0.00223	0.00144	0.0016	0.00406	0.00476	0.00669	0.00697	0.0088	0.00969	0.012
	647	0.00095	0.00119	0.00227	0.00181	0.00196	0.00129	0.00159	0.00145	0.00159	0.00315	0.00464	0.00521	0.00739	0.00861	0.00899	0.01125
	646	0.00162	0.00242	0.00195	0.00261	0.00103	0.00063	0.00144	0.00167	0.00142	0.00335	0.00458	0.00599	0.00728	0.00801	0.00923	0.01081
	645	0.00238	0.00323	0.0028	0.00199	0.00246	0.00131	0.00312	0.00231	0.00085	0.00348	0.00467	0.00662	0.00767	0.00931	0.00974	0.01235
	644	0.00173	0.00283	0.00249	0.00224	0.00224	0.00253	0.00299	0.00252	0.00188	0.00326	0.00527	0.0064	0.00752	0.00879	0.01086	0.01259
	643	0.0025	0.00282	0.00244	0.00274	0.00225	0.00304	0.00357	0.00203	0.00178	0.00359	0.00659	0.00689	0.00741	0.00969	0.01072	0.01247
	642	0.00213	0.00182	0.00201	0.00186	0.00209	0.00131	0.00148	0.00209	0.00159	0.00296	0.00627	0.00608	0.00688	0.00915	0.00925	0.01124
	641	0.00238	0.00276	0.00334	0.0024	0.00326	0.00257	0.00288	0.00197	0.00273	0.00312	0.00598	0.00694	0.00765	0.00926	0.00982	0.01218
	640	0.00308	0.00294	0.00358	0.00372	0.00356	0.00392	0.00314	0.00366	0.00297	0.00452	0.00663	0.00801	0.00862	0.01047	0.01163	0.01353
	639	0.0021	0.00301	0.00153	0.00215	0.00174	0.00279	0.00312	0.00168	0.00204	0.00318	0.00585	0.00715	0.00628	0.00843	0.01048	0.01206
	638	0.00072	0.0023	0.00239	0.0016	0.0026	0.00242	0.00321	0.00124	0.00251	0.00394	0.00616	0.00714	0.00777	0.00871	0.01089	0.01213
	637	0.00179	0.00232	0.00173	0.00153	0.00141	0.00122	0.00187	0.00148	0.00071	0.00318	0.00471	0.00583	0.00771	0.00964	0.00958	0.01131
	636	0.00113	0.00194	0.00113	0.00101	0.00187	0.0017	0.00159	0.00139	0.00139	0.00359	0.00559	0.00624	0.00755	0.00799	0.00955	0.01116
	635	0.00309	0.00292	0.0031	0.00236	0.00331	0.00198	0.00248	0.00177	0.00147	0.00324	0.00664	0.00713	0.00795	0.00975	0.0097	0.01147
	634	0.00184	0.00271	0.00247	0.00241	0.00237	0.00299	0.00266	0.00234	0.00188	0.00398	0.0068	0.00719	0.00928	0.00934	0.01018	0.01237
	633	0.00154	0.00234	0.00173	0.00234	0.00131	0.00147	0.00201	0.00163	0.00206	0.00405	0.00582	0.00756	0.00792	0.00926	0.01011	0.01163
	632	0.00205	0.00199	0.00217	0.00267	0.00217	0.00233	0.00251	0.00172	0.00187	0.00438	0.00725	0.0073	0.00788	0.00912	0.01114	0.01165
	631	0.00232	0.0034	0.00208	0.00241	0.00284	0.00217	0.00334	0.0023	0.0027	0.00488	0.00765	0.00726	0.00809	0.00929	0.01077	0.01247
	630	0.00254	0.00246	0.00234	0.00255	0.00259	0.00238	0.00298	0.00357	0.00284	0.00615	0.00776	0.00787	0.00817	0.01007	0.01066	0.01251
	629	0.00173	0.00238	0.00227	0.00178	0.00192	0.00132	0.00163	0.00179	0.00198	0.00507	0.00767	0.00772	0.0081	0.00955	0.00987	0.01094
	628	0.00178	0.0025	0.00249	0.00279	0.00189	0.00193	0.00301	0.00159	0.00266	0.00524	0.00729	0.00847	0.00837	0.00892	0.01044	0.01194
	627	0.00153	0.00244	0.00306	0.00277	0.00203	0.00213	0.00292	0.00303	0.00235	0.0058	0.00791	0.00862	0.00925	0.00956	0.01103	0.01154
	626	0.00162	0.00204	0.00249	0.00297	0.00267	0.0023	0.00291	0.00271	0.00275	0.00549	0.00829	0.00835	0.00877	0.00955	0.01162	0.01206
	625	0.00253	0.00347	0.00231	0.00239	0.00236	0.00259	0.00344	0.00273	0.00224	0.00579	0.0079	0.00961	0.00947	0.00969	0.00992	0.01286
	624	0.00165	0.00237	0.00221	0.00214	0.00172	0.00209	0.00353	0.00321	0.00223	0.00588	0.00887	0.00852	0.00911	0.00978	0.01075	0.0116
	623	0.00283	0.00231	0.00267	0.00308	0.00267	0.00259	0.00394	0.00321	0.00217	0.00609	0.00852	0.00998	0.01001	0.01095	0.01162	0.01259
	622	0.00172	0.00147	0.00225	0.00222	0.0024	0.00134	0.0013	0.00154	0.00165	0.00574	0.00829	0.00921	0.00882	0.01007	0.01095	0.01115
	621	0.00196	0.00276	0.00189	0.00284	0.00201	0.002	0.00267	0.00255	0.00249	0.00641	0.00951	0.0088	0.00921	0.00995	0.01102	0.01134
	620	0.00165	0.00297	0.00233	0.00201	0.00163	0.00222	0.0023	0.00147	0.00139	0.00632	0.00848	0.00972	0.00852	0.01052	0.01035	0.01241
	619	0.00212	0.00345	0.00275	0.00287	0.00267	0.0024	0.00317	0.00322	0.00301	0.00741	0.00828	0.01098	0.01023	0.01085	0.01159	0.01326
	618	0.0014	0.00208	0.00191	0.00276	0.00176	0.00115	0.0025	0.00146	0.00179	0.0063	0.0081	0.00989	0.00949	0.00925	0.0096	0.01208
	617	0.00132	0.00251	0.00154	0.0017	0.00218	0.00069	0.00147	0.00147	0.00217	0.00719	0.00958	0.00937	0.00994	0.00956	0.0111	0.01168
	616	0.00201	0.00311	0.0031	0.00355	0.00205	0.00307	0.00372	0.00267	0.00341	0.00781	0.01025	0.01115	0.01038	0.01216	0.01144	0.01205
	615	0.00176	0.00228	0.0017	0.00291	0.00237	0.00093	0.00209	0.00103	0.00244	0.00786	0.00952	0.01012	0.0104	0.00981	0.01047	0.01194
	614	0.00129	0.00254	0.00135	0.00182	0.00159	0.00234	0.00251	0.00176	0.00202	0.00735	0.00961	0.01048	0.0099	0.0103	0.01082	0.01279
	613	0.00296	0.00374	0.00305	0.00346	0.00413	0.00261	0.00391	0.00353	0.00324	0.00907	0.01131	0.01163	0.01064	0.01172	0.0128	0.01262
	612	0.00204	0.00383	0.00239	0.00278	0.00271	0.00277	0.00307	0.00268	0.0022	0.00907	0.01063	0.01109	0.0104	0.01061	0.0117	0.01146
	611	0.00247	0.00298	0.00347	0.00232	0.0026	0.00306	0.00301	0.00265	0.00267	0.00849	0.01082	0.01149	0.01069	0.01218	0.01254	0.01248
	610	0.00145	0.00299	0.00226	0.00261	0.00197	0.00143	0.00227	0.0018	0.00244	0.00878	0.01024	0.01111	0.01038	0.01111	0.0107	0.01188
	609	0.00202	0.00358	0.00296	0.00319	0.00312	0.00298	0.00334	0.00284	0.00391	0.00986	0.01191	0.01209	0.01131	0.01198	0.01181	0.01275
	608	0.00284	0.00342	0.00282	0.00271	0.00322	0.00247	0.00332	0.00248	0.00355	0.01044	0.01238	0.01191	0.01194	0.01174	0.01139	0.01222
	607	0.00245	0.00266	0.00267	0.00289	0.00289	0.00171	0.00275	0.00168	0.00233	0.00899	0.01155	0.01182	0.01186	0.01183	0.01113	0.01188
	606	0.0023	0.00293	0.00254	0.00355	0.00288	0.00303	0.00334	0.00323	0.0041	0.01037	0.01263	0.01266	0.01198	0.01163	0.01286	0.01225
	605	0.00205	0.00334	0.00353	0.00341	0.0029	0.00308	0.00313	0.00313	0.0035	0.01034	0.01316	0.01215	0.01206	0.01199	0.01168	0.01251
	604	0.00224	0.00354	0.00301	0.00326	0.00361	0.00282	0.00375	0.00336	0.00425	0.01104	0.01339	0.0128	0.01216	0.01285	0.01198	0.01295
	603	0.00149	0.0029	0.00279	0.00343	0.00225	0.00259	0.00321	0.00215	0.00362	0.01059	0.0127	0.0124	0.01191	0.01166	0.01197	0.01183
	602	0.00172	0.0037	0.0031	0.00311	0.00304	0.00299	0.00383	0.0023	0.0041	0.01102	0.01402	0.01394	0.01236	0.01232	0.01269	0.01258
	601	0.00085	0.0031	0.00211	0.0025	0.00332	0.00267	0.00339	0.00298	0.00365	0.01156	0.01332	0.01329	0.01296	0.01132	0.01197	0.01219
	600	0.00271	0.0044	0.00432	0.00559	0.00453	0.00407	0.00452	0.00309	0.00551	0.01352	0.01557	0.015	0.01342	0.01419	0.01302	0.01334
	599	0.0015	0.00447	0.00355	0.00418	0.00391	0.00371	0.00368	0.00288	0.00491	0.01346	0.01479	0.01513	0.01362	0.01349	0.01244	0.01312
	598	0.00235	0.0043	0.004	0.00411	0.00405	0.00394	0.0044	0.00333	0.005	0.01317	0.0156	0.01506	0.01351	0.01324	0.01271	0.0128
	597	0.00178	0.00434	0.00417	0.00436	0.00438	0.00389	0.00442	0.00342	0.00533	0.01367	0.01604	0.01524	0.01434	0.01359	0.01261	0.01322
	596	0.00275	0.00567	0.00513	0.00482	0.00554	0.00557	0.00491	0.0047	0.00635	0.01489	0.01679	0.01617	0.01506	0.01471	0.01338	0.01348
	595	0.00129	0.00507	0.00382	0.00412	0.00473	0.00471	0.00397	0.00378	0.00558	0.01428	0.01615	0.01569	0.01466	0.01403	0.01288	0.01371
	594	0.00306	0.0062	0.00498	0.00565	0.00553	0.00557	0.00591	0.00534	0.00822	0.01525	0.0178	0.01668	0.01574	0.01493	0.01392	0.01438
	593	0.00214	0.00607	0.00471	0.00493	0.00469	0.00512	0.00542	0.00477	0.00758	0.01674	0.01746	0.01711	0.0154	0.01483	0.01308	0.01393
	592	0.00172	0.00585	0.00456	0.00526	0.00473	0.00493	0.00561	0.00456	0.00676	0.01563	0.01646	0.01741	0.01491	0.01456	0.01299	0.0134
	591	0.00137	0.00601	0.00586	0.00573	0.00522	0.00584	0.00601	0.00518	0.00742	0.01689	0.01803	0.0178	0.01542	0.01507	0.01369	0.01393
	590	0.00181	0.00659	0.00545	0.00609	0.00639	0.00587	0.00573	0.00492	0.00898	0.01701	0.01861	0.01906	0.0159	0.01609	0.01343	0.01436
	589	0.00179	0.00703	0.0052	0.00579	0.00583	0.00518	0.00517	0.00554	0.00892	0.01696	0.01887	0.01969	0.0167	0.01597	0.01376	0.01432
	588	0.00279	0.00865	0.0067	0.00745	0.0067	0.00826	0.0085	0.00759	0.0117	0.01787	0.02033	0.0207	0.01724	0.01666	0.0151	0.01547
	587	0.0018	0.00816	0.00669	0.00685	0.00694	0.00646	0.0073	0.00679	0.01089	0.01951	0.02036	0.02059	0.01745	0.01667	0.015	0.01428
	586	0.00255	0.00939	0.0066	0.00742	0.00706	0.00678	0.00764	0.0066	0.01229	0.01932	0.02136	0.02164	0.01858	0.01778	0.0151	0.0155
	585	0.00204	0.01014	0.0082	0.00893	0.00859	0.00821	0.00827	0.00817	0.01372	0.02031	0.02303	0.02255	0.01848	0.01872	0.01561	0.01677
	584	0.00214	0.00985	0.00746	0.00727	0.00767	0.0075	0.00817	0.00777	0.01266	0.01996	0.02216	0.02225	0.01827	0.01697	0.0148	0.01497
	583	0.00082	0.01	0.00668	0.00764	0.00728	0.00801	0.00818	0.00761	0.0132	0.02006	0.02224	0.02259	0.01799	0.01669	0.01496	0.01525
	582	0.00079	0.01055	0.00819	0.00866	0.00754	0.00826	0.00878	0.00891	0.01448	0.02177	0.0238	0.02334	0.01909	0.01855	0.01629	0.01645
	581	0.00164	0.01068	0.00792	0.00925	0.00875	0.0087	0.00948	0.00946	0.01545	0.02221	0.02379	0.02403	0.01946	0.01853	0.01667	0.01659
	580	0.00189	0.01238	0.00887	0.00878	0.00969	0.00948	0.01022	0.0097	0.01719	0.02269	0.02444	0.02541	0.02148	0.01971	0.01694	0.01679
	579	0.00166	0.01383	0.00914	0.00974	0.01075	0.01049	0.01087	0.01057	0.01814	0.02387	0.02606	0.02589	0.02174	0.02086	0.01704	0.01818
	578	0.00158	0.01377	0.00929	0.01064	0.00986	0.00995	0.00998	0.01055	0.01859	0.02372	0.02585	0.02651	0.02174	0.02005	0.0178	0.01738
	577	0.00152	0.01444	0.00997	0.0105	0.01056	0.01044	0.01123	0.01044	0.02001	0.02502	0.02665	0.02727	0.02259	0.02113	0.01875	0.01792
	576	0.00219	0.0153	0.01012	0.01071	0.01079	0.01103	0.01128	0.011	0.02129	0.02589	0.02722	0.02782	0.02303	0.0213	0.01921	0.01899
	575	0.00163	0.01549	0.01023	0.01065	0.01123	0.01111	0.01155	0.01149	0.02204	0.0258	0.02884	0.02861	0.02353	0.02203	0.01932	0.01908
	574	0.00167	0.01638	0.01106	0.0121	0.01193	0.01193	0.01172	0.01173	0.02313	0.02665	0.02971	0.02926	0.02472	0.02322	0.02096	0.01957
	573	0.00206	0.01755	0.01129	0.01234	0.01269	0.01261	0.01331	0.01289	0.02482	0.0281	0.03007	0.03071	0.02558	0.02461	0.02162	0.02094
	572	0.00173	0.01771	0.01082	0.01143	0.01199	0.01229	0.01307	0.01274	0.02563	0.02817	0.02994	0.03087	0.02573	0.02386	0.02159	0.02097
	571	0.00259	0.01895	0.01227	0.01259	0.01244	0.01306	0.01388	0.01365	0.0268	0.02917	0.03206	0.0318	0.02734	0.02579	0.02256	0.02179
	570	0.00236	0.01957	0.01232	0.01307	0.01326	0.01311	0.01401	0.01451	0.02739	0.03025	0.03295	0.0332	0.02805	0.02655	0.02383	0.02285
	569	0.00288	0.02111	0.01283	0.01356	0.01378	0.01422	0.01496	0.01454	0.02848	0.03104	0.03391	0.03482	0.02859	0.02803	0.0249	0.02392
	568	0.00208	0.0213	0.01246	0.01343	0.01363	0.01462	0.01494	0.01472	0.02968	0.03172	0.03454	0.03426	0.02952	0.02902	0.02491	0.0246
	567	0.00113	0.02173	0.01204	0.01318	0.01316	0.01402	0.01462	0.01468	0.02984	0.0326	0.03536	0.03558	0.03073	0.02941	0.02597	0.02536
	566	0.00183	0.02217	0.01225	0.01385	0.01431	0.01477	0.01524	0.01601	0.0314	0.03369	0.03689	0.03701	0.03209	0.03048	0.02715	0.02648
	565	0.00288	0.02325	0.01297	0.01389	0.01481	0.01482	0.01644	0.0173	0.03299	0.03451	0.03808	0.03813	0.0334	0.03222	0.02866	0.02749
	564	0.00334	0.02328	0.01313	0.01455	0.0155	0.01583	0.01622	0.01689	0.03424	0.03534	0.03934	0.03952	0.0344	0.03335	0.02984	0.0286
	563	0.00229	0.02331	0.0128	0.01467	0.01463	0.01584	0.01662	0.01729	0.0349	0.03661	0.03996	0.04	0.03578	0.03492	0.03124	0.0296
	562	0.00211	0.0244	0.01402	0.0146	0.015	0.01562	0.01703	0.01792	0.03481	0.03736	0.04101	0.04144	0.0371	0.03683	0.03246	0.0306
	561	0.00182	0.02363	0.01283	0.01467	0.01521	0.0159	0.01686	0.01811	0.03531	0.03815	0.04255	0.04254	0.0381	0.03672	0.0329	0.03185
	560	0.00241	0.02459	0.01325	0.01487	0.01545	0.01691	0.01776	0.01872	0.03701	0.0392	0.04342	0.04397	0.0397	0.03834	0.03475	0.03305
	559	0.00299	0.02463	0.01445	0.01561	0.01595	0.01761	0.01752	0.01948	0.03797	0.04015	0.04433	0.04605	0.04124	0.04047	0.03633	0.03468
	558	0.00247	0.02456	0.01374	0.01515	0.01584	0.01742	0.01825	0.01987	0.03847	0.04076	0.04565	0.04653	0.04201	0.04153	0.03734	0.03486
	557	0.0023	0.02533	0.01417	0.0151	0.01576	0.01716	0.01886	0.02064	0.03815	0.04158	0.04667	0.04742	0.04358	0.04227	0.03843	0.03657
	556	0.00248	0.02486	0.01423	0.01584	0.01607	0.01804	0.01834	0.02018	0.03825	0.04235	0.04759	0.04889	0.04466	0.04333	0.03941	0.03767
	555	0.00224	0.02521	0.01396	0.01587	0.01664	0.01775	0.01912	0.02123	0.03854	0.04327	0.04855	0.04977	0.04569	0.04491	0.04113	0.03812
	554	0.00086	0.0249	0.01401	0.01503	0.01622	0.01773	0.01916	0.02068	0.03857	0.04338	0.04847	0.04947	0.0458	0.04524	0.04119	0.03892
	553	0.00183	0.02537	0.0142	0.01608	0.01649	0.01786	0.01956	0.02145	0.03886	0.04438	0.05076	0.05101	0.04727	0.04652	0.04267	0.04055
	552	0.00215	0.02467	0.01482	0.01621	0.0173	0.01891	0.02011	0.0224	0.03935	0.04483	0.05106	0.05206	0.04865	0.04769	0.04366	0.04092
	551	0.00223	0.02411	0.01424	0.01559	0.01682	0.0184	0.01981	0.02286	0.03967	0.04619	0.05158	0.05233	0.04922	0.04866	0.04404	0.04211
	550	0.0023	0.02482	0.01473	0.01603	0.01722	0.01868	0.02019	0.02287	0.0401	0.0458	0.05222	0.05333	0.04981	0.04974	0.04555	0.04325
	549	0.00245	0.0251	0.01564	0.0167	0.01728	0.01917	0.02111	0.02328	0.04009	0.04679	0.05285	0.0538	0.05046	0.0497	0.04549	0.04328
	548	0.00195	0.02441	0.01527	0.01669	0.01747	0.01969	0.02069	0.02311	0.03969	0.04774	0.05357	0.05481	0.05084	0.04997	0.04603	0.0434
	547	0.00215	0.02414	0.0156	0.01649	0.01748	0.01936	0.0206	0.02311	0.03972	0.04737	0.05358	0.05499	0.0512	0.05104	0.04669	0.04419
	546	0.00235	0.02408	0.01556	0.01721	0.01845	0.01948	0.02146	0.02361	0.04033	0.04806	0.05418	0.05509	0.05202	0.05113	0.04755	0.04497
	545	0.00235	0.02437	0.01616	0.01742	0.01826	0.02005	0.02166	0.02401	0.03947	0.0477	0.05423	0.05545	0.05219	0.05193	0.04727	0.04497
	544	0.00249	0.02383	0.01627	0.0178	0.01847	0.0203	0.02187	0.02427	0.0395	0.04793	0.05481	0.05563	0.05242	0.05155	0.04761	0.04612
	543	0.002	0.02388	0.01646	0.0172	0.01844	0.02031	0.02178	0.02398	0.0388	0.0484	0.05452	0.05559	0.05232	0.0515	0.04797	0.04561
	542	0.00246	0.02369	0.01717	0.01835	0.01915	0.02087	0.02238	0.02481	0.03922	0.04863	0.05527	0.05633	0.05284	0.05179	0.04858	0.04615
	541	0.00253	0.02346	0.01705	0.01841	0.01944	0.02113	0.02282	0.02466	0.03908	0.04889	0.0553	0.05608	0.05325	0.05192	0.04854	0.04622
	540	0.002	0.023	0.01683	0.01807	0.01897	0.02098	0.0224	0.02461	0.03846	0.04887	0.05479	0.05509	0.05262	0.05153	0.04836	0.04608
	539	0.0022	0.02322	0.01715	0.01859	0.01918	0.0212	0.02264	0.0246	0.03869	0.04883	0.05503	0.05546	0.05275	0.05156	0.04828	0.04594
	538	0.00214	0.02291	0.01763	0.01853	0.01953	0.0214	0.02303	0.02496	0.03828	0.04899	0.05498	0.05595	0.05269	0.05179	0.04851	0.04623
	537	0.00211	0.02228	0.01752	0.01853	0.01923	0.02145	0.02308	0.02497	0.03774	0.04839	0.05491	0.05515	0.05262	0.05125	0.04874	0.04602
	536	0.00177	0.02207	0.01759	0.01848	0.01992	0.02115	0.02265	0.02523	0.03754	0.04868	0.05466	0.05513	0.05256	0.05099	0.04859	0.04606
	535	0.00234	0.02279	0.01849	0.01922	0.02027	0.02189	0.02348	0.02549	0.03806	0.04934	0.05534	0.05521	0.05294	0.05147	0.04904	0.04673
	534	0.00252	0.02244	0.01833	0.01937	0.02032	0.0222	0.02335	0.02546	0.03798	0.04894	0.05509	0.05533	0.05284	0.05124	0.04869	0.04638
	533	0.00278	0.02246	0.01898	0.01974	0.02057	0.02215	0.02372	0.02549	0.03824	0.04928	0.05561	0.05539	0.05295	0.0517	0.04898	0.04705
	532	0.00237	0.02228	0.01859	0.01957	0.0203	0.02249	0.02365	0.02551	0.03756	0.0492	0.05497	0.05538	0.05299	0.05144	0.04891	0.04689
	531	0.00223	0.02214	0.01843	0.01921	0.02051	0.02222	0.0238	0.02537	0.03737	0.0485	0.05479	0.05503	0.05265	0.05119	0.0492	0.04699
	530	0.00211	0.02233	0.01932	0.02012	0.02106	0.0223	0.02407	0.02606	0.03771	0.04919	0.05574	0.05502	0.05304	0.05194	0.04966	0.04784
	529	0.00226	0.02169	0.01883	0.01957	0.02063	0.02233	0.02392	0.02571	0.03756	0.04872	0.0553	0.05513	0.05315	0.05178	0.04948	0.04756
	528	0.00218	0.02167	0.01874	0.01978	0.0206	0.02239	0.02392	0.02586	0.03746	0.04877	0.05557	0.05505	0.05325	0.05193	0.04959	0.0478
	527	0.0024	0.02158	0.01901	0.0198	0.02057	0.02253	0.02414	0.02593	0.03764	0.04897	0.05553	0.05538	0.05393	0.05255	0.05032	0.04811
	526	0.00301	0.02237	0.01941	0.02012	0.02085	0.02282	0.02439	0.02638	0.03805	0.04943	0.05619	0.05629	0.05448	0.0533	0.05128	0.04944
	525	0.00247	0.02137	0.01908	0.0202	0.02056	0.02281	0.02446	0.02668	0.03836	0.04929	0.05688	0.05652	0.05464	0.05381	0.05189	0.04972
	524	0.00246	0.02154	0.01889	0.01989	0.0212	0.02259	0.02405	0.02676	0.03825	0.04947	0.05654	0.0564	0.0548	0.05416	0.05227	0.05048
	523	0.00182	0.0214	0.01872	0.01975	0.02051	0.02292	0.02385	0.0264	0.03788	0.04914	0.05668	0.05628	0.05534	0.05431	0.05269	0.05068
	522	0.00219	0.02115	0.01851	0.01921	0.02052	0.02283	0.02443	0.02645	0.03764	0.04998	0.05734	0.05714	0.05615	0.0552	0.05338	0.0519
	521	0.00165	0.02089	0.01837	0.01935	0.02011	0.0223	0.02448	0.0264	0.03759	0.04995	0.05795	0.05741	0.05623	0.05622	0.05404	0.05238
	520	0.00207	0.02122	0.01906	0.01945	0.02086	0.02279	0.02488	0.02699	0.03798	0.05023	0.05839	0.05828	0.05755	0.05685	0.05554	0.05363
	519	0.0024	0.0207	0.01861	0.01928	0.02064	0.02278	0.02472	0.02698	0.03809	0.05043	0.05852	0.05876	0.05797	0.05767	0.05594	0.05458
	518	0.00213	0.02064	0.01789	0.01889	0.02057	0.02269	0.02468	0.02707	0.03807	0.05003	0.05848	0.05881	0.05816	0.05798	0.05692	0.05508
	517	0.0022	0.0204	0.01809	0.01913	0.02075	0.02301	0.02491	0.02733	0.0387	0.05071	0.05909	0.0593	0.05918	0.05842	0.0579	0.0562
	516	0.0025	0.02041	0.01788	0.0188	0.02005	0.02274	0.02475	0.0273	0.03845	0.05051	0.05938	0.05939	0.05915	0.05968	0.05819	0.05683
	515	0.00287	0.02018	0.01811	0.01939	0.02073	0.02277	0.02504	0.02749	0.03874	0.0516	0.05983	0.06091	0.06036	0.06041	0.05996	0.05829
	514	0.00212	0.0198	0.01739	0.01868	0.02032	0.02259	0.02425	0.02733	0.03808	0.05066	0.06013	0.06007	0.0603	0.06035	0.05999	0.05852
	513	0.00191	0.01919	0.01676	0.01883	0.01954	0.02248	0.0247	0.02713	0.03777	0.0507	0.05982	0.06043	0.06025	0.06012	0.06035	0.05852
	512	0.00261	0.01918	0.01727	0.01822	0.01967	0.02217	0.02411	0.02738	0.03808	0.05093	0.05975	0.06075	0.06102	0.06109	0.06065	0.0594
	511	0.00233	0.01918	0.01719	0.0187	0.02023	0.0221	0.02459	0.02769	0.03841	0.05094	0.06033	0.06099	0.06174	0.0617	0.06168	0.06103
	510	0.00265	0.01863	0.01686	0.01849	0.02006	0.02232	0.02429	0.02755	0.0378	0.05068	0.06008	0.06062	0.06174	0.06205	0.06176	0.06166
	509	0.00301	0.01924	0.0165	0.01888	0.02019	0.02254	0.02468	0.02762	0.03776	0.05078	0.06035	0.06099	0.0618	0.06251	0.06311	0.06224
	508	0.0021	0.01881	0.0171	0.01855	0.0197	0.02256	0.02395	0.02748	0.03707	0.05055	0.05928	0.06052	0.06129	0.06279	0.06271	0.0622
	507	0.00217	0.01804	0.01623	0.01832	0.01941	0.02218	0.02367	0.02687	0.03671	0.04991	0.05874	0.061	0.06111	0.06311	0.06315	0.0627
	506	0.00243	0.01778	0.0159	0.01772	0.01883	0.02175	0.02429	0.02692	0.03604	0.04948	0.05906	0.06022	0.0609	0.0622	0.06301	0.06267
	505	0.00241	0.01702	0.01544	0.01765	0.01894	0.02136	0.02343	0.02681	0.03534	0.04908	0.0583	0.05985	0.06061	0.06251	0.06292	0.06287
	504	0.00261	0.01783	0.01599	0.01817	0.01941	0.02151	0.02368	0.02734	0.03646	0.04967	0.05799	0.05986	0.06073	0.062	0.06322	0.06385
	503	0.00185	0.01677	0.01598	0.01712	0.01893	0.02099	0.0234	0.02653	0.03512	0.04837	0.05729	0.0588	0.06001	0.06162	0.06282	0.06342
	502	0.00265	0.01678	0.01556	0.01763	0.01922	0.02181	0.02384	0.02689	0.03498	0.04831	0.05711	0.0589	0.06025	0.0612	0.06334	0.06358
	501	0.00219	0.01629	0.01547	0.01708	0.01832	0.02082	0.02277	0.02589	0.03408	0.04744	0.05619	0.05742	0.05905	0.06078	0.06213	0.06245
	500	0.003	0.01695	0.01551	0.01823	0.01914	0.02152	0.02342	0.02674	0.03442	0.0477	0.05631	0.05798	0.0588	0.06076	0.06237	0.06343
	499	0.00234	0.01596	0.01514	0.01704	0.0182	0.02068	0.02268	0.02566	0.03307	0.04645	0.05528	0.05654	0.05765	0.05966	0.0614	0.06291
	498	0.00216	0.01576	0.01449	0.01681	0.01807	0.02018	0.02266	0.02515	0.03286	0.04587	0.05436	0.05583	0.05738	0.05871	0.06092	0.06199
	497	0.00216	0.01534	0.01446	0.01701	0.01776	0.02016	0.02226	0.02537	0.03251	0.04553	0.05343	0.05569	0.05669	0.05858	0.06057	0.06159
	496	0.00241	0.01499	0.01424	0.01652	0.01788	0.02	0.02206	0.02463	0.03188	0.04456	0.05274	0.05442	0.05602	0.05834	0.05992	0.06106
	495	0.0023	0.01525	0.01437	0.01696	0.01781	0.01966	0.02187	0.02454	0.03201	0.04413	0.05218	0.05462	0.05554	0.05754	0.05982	0.06109
	494	0.00212	0.01452	0.01384	0.01602	0.01695	0.01914	0.02137	0.02429	0.03074	0.04313	0.05144	0.05319	0.05444	0.05695	0.05892	0.06007
	493	0.00242	0.01453	0.01421	0.01606	0.01724	0.01931	0.02117	0.02399	0.0308	0.04299	0.05066	0.053	0.05407	0.05646	0.05893	0.06024
	492	0.00233	0.01444	0.01399	0.01594	0.01704	0.01931	0.02119	0.0238	0.03024	0.04257	0.05033	0.05246	0.05372	0.05595	0.05851	0.0601
	491	0.00239	0.01436	0.01386	0.01583	0.01693	0.01914	0.02087	0.02354	0.02995	0.04222	0.05003	0.05205	0.05346	0.05576	0.05839	0.06012
	490	0.00238	0.01399	0.01356	0.01554	0.01661	0.01874	0.02068	0.02326	0.02945	0.04166	0.04922	0.05155	0.05289	0.05534	0.05817	0.05997
	489	0.00231	0.0137	0.01329	0.01526	0.01647	0.01851	0.02033	0.02282	0.02911	0.04119	0.04877	0.0512	0.05265	0.05516	0.05814	0.06008
	488	0.00256	0.01371	0.01336	0.01517	0.01643	0.01854	0.02029	0.02283	0.02896	0.04103	0.04858	0.05108	0.05246	0.05516	0.05838	0.06053
	487	0.0024	0.01337	0.0131	0.01496	0.01613	0.01817	0.02001	0.02255	0.02859	0.04064	0.0482	0.05076	0.05229	0.05505	0.05841	0.06072
	486	0.00252	0.0132	0.01301	0.01484	0.01597	0.018	0.01978	0.02239	0.02836	0.04032	0.0478	0.05069	0.05222	0.05514	0.05869	0.06123
	485	0.00235	0.01285	0.01265	0.01448	0.01564	0.01776	0.01959	0.02203	0.02799	0.03993	0.04742	0.05037	0.05205	0.05525	0.05918	0.0619
	484	0.00246	0.01268	0.0126	0.01426	0.01544	0.01762	0.01935	0.02198	0.02787	0.03978	0.04728	0.05028	0.05219	0.05545	0.05963	0.0626
	483	0.00248	0.01254	0.01238	0.01409	0.01532	0.01744	0.01922	0.02183	0.02768	0.03953	0.04703	0.05028	0.05224	0.05561	0.06009	0.06335
	482	0.00239	0.01244	0.01225	0.01392	0.01509	0.01723	0.01896	0.02159	0.02735	0.03927	0.04674	0.05014	0.05224	0.05597	0.06064	0.06427
	481	0.0022	0.01201	0.01211	0.01373	0.01524	0.01711	0.01901	0.0214	0.02731	0.03883	0.04669	0.05048	0.05237	0.05633	0.06167	0.0653
	480	0.00277	0.01207	0.0119	0.01309	0.01465	0.01667	0.01851	0.0212	0.02699	0.03886	0.04667	0.05015	0.05287	0.0566	0.06233	0.06664
	479	0.00216	0.01142	0.01113	0.01314	0.01457	0.01625	0.01836	0.02096	0.02654	0.03822	0.04591	0.05015	0.0527	0.05717	0.06326	0.06796
	478	0.00257	0.01153	0.01147	0.01286	0.0141	0.01632	0.01822	0.02085	0.02646	0.03846	0.04568	0.05013	0.0532	0.05787	0.06437	0.06951
	477	0.00205	0.01127	0.01107	0.01274	0.01399	0.01608	0.01798	0.02032	0.02617	0.0383	0.04557	0.05004	0.05345	0.05819	0.06556	0.07111
	476	0.00205	0.01141	0.01111	0.01278	0.0138	0.01581	0.01774	0.02039	0.02614	0.0381	0.0452	0.05029	0.05371	0.05882	0.06676	0.07276
	475	0.0021	0.0109	0.01082	0.01277	0.01383	0.01578	0.01768	0.0203	0.0263	0.03799	0.04502	0.05054	0.05396	0.05971	0.06788	0.07447
	474	0.00239	0.01096	0.0109	0.01245	0.01372	0.01588	0.01729	0.02	0.02587	0.03786	0.04492	0.05027	0.05417	0.0605	0.06905	0.07632
	473	0.00262	0.01043	0.01088	0.01229	0.01364	0.01588	0.01706	0.01974	0.02582	0.03729	0.04471	0.05051	0.05457	0.06115	0.07075	0.07846
	472	0.00223	0.01055	0.01078	0.01187	0.0134	0.01554	0.01677	0.0197	0.02554	0.03713	0.04392	0.05057	0.05479	0.06149	0.07205	0.0802
	471	0.0026	0.00995	0.00989	0.01151	0.01312	0.01501	0.01677	0.01921	0.02488	0.03652	0.04411	0.05063	0.055	0.06216	0.07352	0.08201
	470	0.00193	0.00975	0.01036	0.01159	0.01277	0.01476	0.01649	0.01918	0.0249	0.03671	0.04368	0.0506	0.05556	0.0632	0.07498	0.0845
	469	0.00235	0.0096	0.01028	0.01165	0.01287	0.01469	0.01645	0.01918	0.02486	0.03655	0.04339	0.05066	0.05591	0.06384	0.07717	0.08713
	468	0.00244	0.00989	0.01021	0.01165	0.01306	0.01453	0.0164	0.01892	0.02473	0.03657	0.04325	0.05106	0.05642	0.0651	0.07928	0.09009
	467	0.00241	0.00951	0.00985	0.01116	0.01237	0.01437	0.01592	0.01843	0.02421	0.03597	0.04269	0.05109	0.0569	0.06617	0.08125	0.09287
	466	0.00235	0.00935	0.00965	0.01099	0.01219	0.01405	0.01577	0.01818	0.02382	0.0357	0.04239	0.0512	0.05751	0.06729	0.08352	0.09599
	465	0.00248	0.0092	0.00959	0.01082	0.01209	0.01399	0.0155	0.01791	0.02359	0.03548	0.04212	0.05158	0.05819	0.06866	0.08607	0.09941
	464	0.00244	0.00906	0.0095	0.01067	0.0119	0.0137	0.01528	0.01774	0.02342	0.03533	0.04193	0.05185	0.05891	0.07013	0.08871	0.10301
	463	0.00253	0.00888	0.00932	0.01061	0.01165	0.01343	0.01505	0.01735	0.02305	0.03507	0.04176	0.05231	0.05988	0.07178	0.09161	0.10699
	462	0.00253	0.00875	0.00912	0.01031	0.01152	0.01323	0.01489	0.01716	0.02291	0.03502	0.04164	0.05288	0.06104	0.07375	0.0951	0.11154
	461	0.00235	0.00851	0.0089	0.01013	0.01116	0.01288	0.01457	0.01673	0.02259	0.03482	0.04147	0.05352	0.06225	0.07588	0.09886	0.11667
	460	0.00234	0.00843	0.00883	0.00995	0.01105	0.01277	0.01443	0.01656	0.02242	0.03481	0.04166	0.05435	0.06365	0.07805	0.10261	0.12141
	459	0.00238	0.0082	0.00875	0.00978	0.01087	0.01259	0.01423	0.01639	0.02223	0.0348	0.04176	0.05521	0.06499	0.08026	0.10635	0.12625
	458	0.00249	0.00809	0.00855	0.00957	0.01072	0.0124	0.01409	0.01619	0.02213	0.03485	0.042	0.05627	0.06678	0.08305	0.11087	0.1322
	457	0.00234	0.00806	0.00839	0.00938	0.01055	0.0123	0.01388	0.01594	0.02191	0.03512	0.04253	0.05763	0.06894	0.0864	0.11633	0.13927
	456	0.00232	0.00786	0.00829	0.00921	0.0104	0.0121	0.01366	0.0158	0.02166	0.03543	0.04296	0.05932	0.07125	0.08983	0.12186	0.14646
	455	0.00259	0.00804	0.00837	0.00926	0.01041	0.01207	0.01372	0.0159	0.02186	0.03603	0.04384	0.06129	0.07401	0.09385	0.12825	0.1544
	454	0.00249	0.00785	0.00818	0.00923	0.01036	0.01184	0.01365	0.01568	0.02168	0.03669	0.04476	0.06321	0.07676	0.09801	0.13472	0.16277
	453	0.00256	0.00783	0.00807	0.00909	0.01023	0.01186	0.01351	0.01567	0.02168	0.0373	0.04564	0.06523	0.07969	0.10213	0.14135	0.17112
	452	0.0025	0.00777	0.00794	0.00894	0.01012	0.01172	0.01342	0.01554	0.02176	0.03803	0.0468	0.06754	0.08279	0.10639	0.14809	0.17977
	451	0.00255	0.00777	0.00796	0.00881	0.01001	0.01165	0.01329	0.0154	0.02175	0.03896	0.04818	0.07012	0.08633	0.11158	0.15612	0.18974
	450	0.00259	0.00755	0.00776	0.00882	0.00995	0.0116	0.01317	0.01542	0.02178	0.04012	0.04974	0.07311	0.09032	0.11714	0.16442	0.20035
	449	0.00262	0.00752	0.00769	0.00865	0.00979	0.0115	0.01312	0.01536	0.02174	0.04153	0.0517	0.07648	0.09469	0.12317	0.17385	0.21207
	448	0.00263	0.00751	0.00757	0.0085	0.00978	0.01133	0.01309	0.01523	0.02176	0.04291	0.05372	0.07997	0.09919	0.12933	0.183	0.22358
	447	0.00262	0.00751	0.00755	0.00853	0.00981	0.01145	0.01308	0.0152	0.02179	0.04447	0.05584	0.0835	0.10362	0.13529	0.19199	0.23496
	446	0.00273	0.00744	0.00741	0.00845	0.00969	0.01133	0.01298	0.01519	0.02183	0.04625	0.05824	0.08737	0.10858	0.14187	0.20183	0.24732
	445	0.00267	0.00741	0.00733	0.00836	0.0096	0.01129	0.01297	0.0151	0.02194	0.04849	0.0612	0.09212	0.11453	0.14978	0.21364	0.26217
	444	0.00267	0.00742	0.00718	0.00831	0.00956	0.01111	0.01294	0.01509	0.02203	0.05065	0.06425	0.09698	0.12034	0.15762	0.22526	0.27659
	443	0.00272	0.00746	0.00732	0.0082	0.00957	0.01122	0.013	0.0151	0.02219	0.0533	0.06782	0.10203	0.12677	0.16611	0.23769	0.29203
	442	0.00273	0.00754	0.00728	0.00831	0.00956	0.01122	0.013	0.0152	0.02224	0.05592	0.07142	0.10742	0.13337	0.17463	0.25028	0.30774
	441	0.00278	0.00756	0.00716	0.00823	0.0096	0.01124	0.01302	0.01524	0.02241	0.0584	0.07448	0.11229	0.13934	0.18255	0.26185	0.322
	440	0.00285	0.00757	0.00715	0.00821	0.00958	0.01136	0.01315	0.01532	0.02267	0.06112	0.07835	0.11801	0.14629	0.19164	0.27529	0.33878
	439	0.00284	0.0076	0.00708	0.00812	0.00964	0.01131	0.01322	0.01535	0.02277	0.06389	0.08214	0.1239	0.15342	0.20106	0.28906	0.35607
	438	0.00283	0.00755	0.00706	0.00801	0.00954	0.01136	0.01312	0.0153	0.02298	0.0669	0.08619	0.13005	0.16116	0.21116	0.30396	0.37452
	437	0.0029	0.00762	0.007	0.00804	0.00961	0.01138	0.01323	0.01544	0.02311	0.06991	0.09028	0.13634	0.16875	0.22126	0.31893	0.39321
	436	0.00289	0.00774	0.00713	0.00809	0.0096	0.01156	0.01336	0.0156	0.02345	0.07272	0.09411	0.14225	0.17605	0.23105	0.33338	0.41113
	435	0.00292	0.00771	0.00692	0.00814	0.00963	0.01145	0.01343	0.01566	0.02376	0.07556	0.09823	0.14873	0.18407	0.24165	0.34914	0.43104
	434	0.00293	0.00799	0.00708	0.00827	0.00985	0.01175	0.01367	0.01587	0.02416	0.07854	0.10229	0.15525	0.19216	0.25253	0.36523	0.45093
	433	0.00304	0.00819	0.0072	0.00836	0.00996	0.01178	0.01392	0.01612	0.02461	0.08135	0.10618	0.16155	0.20014	0.26309	0.38105	0.47084
	432	0.00317	0.00822	0.00724	0.00834	0.01001	0.01208	0.01409	0.01636	0.02509	0.08436	0.11029	0.16828	0.20866	0.27477	0.39839	0.49261
	431	0.00328	0.00856	0.00743	0.00855	0.0103	0.01241	0.01455	0.01683	0.02583	0.08716	0.11427	0.1749	0.21711	0.28609	0.4155	0.51396
	430	0.00326	0.00874	0.00744	0.0087	0.01046	0.01259	0.01477	0.01715	0.02635	0.08964	0.1178	0.1809	0.22476	0.29664	0.4313	0.53385
	429	0.00378	0.00948	0.00811	0.00933	0.0111	0.01336	0.01555	0.01811	0.02743	0.09243	0.12164	0.18753	0.23339	0.30843	0.449	0.55599
	428	0.0038	0.00971	0.00835	0.00962	0.01148	0.01393	0.0161	0.01856	0.02835	0.09494	0.12525	0.19401	0.24162	0.31997	0.46675	0.5782
	427	0.00406	0.01039	0.0089	0.01022	0.01215	0.01464	0.01697	0.01945	0.02959	0.09754	0.12883	0.20041	0.24983	0.33142	0.48409	0.60011
	426	0.00423	0.01109	0.0095	0.01082	0.0129	0.01544	0.01786	0.02043	0.03097	0.09992	0.13214	0.20654	0.25807	0.34278	0.50168	0.62218
	425	0.0043	0.01182	0.01021	0.01173	0.01378	0.01649	0.01886	0.02157	0.03249	0.10223	0.13517	0.21229	0.26569	0.3537	0.51852	0.64334
	424	0.00458	0.01296	0.01126	0.01278	0.01495	0.0178	0.02024	0.023	0.03423	0.10441	0.13798	0.21756	0.27283	0.36369	0.53413	0.66311
	423	0.00474	0.01434	0.01268	0.01433	0.01653	0.01955	0.02208	0.02484	0.03647	0.10677	0.14084	0.22328	0.2806	0.37491	0.5515	0.68526
	422	0.00492	0.0161	0.01456	0.0163	0.01865	0.02181	0.02432	0.02707	0.03919	0.10921	0.14376	0.22912	0.2885	0.38624	0.56939	0.70777
	421	0.00523	0.01828	0.01676	0.01863	0.02105	0.02432	0.02685	0.02952	0.04222	0.11146	0.14646	0.23418	0.29548	0.39639	0.58522	0.72774
	420	0.00535	0.02095	0.01963	0.02156	0.02413	0.02741	0.0301	0.03273	0.04582	0.1142	0.1491	0.23943	0.30272	0.40703	0.60169	0.74854
	419	0.0055	0.02404	0.02302	0.02522	0.02782	0.03112	0.03372	0.03631	0.04977	0.1169	0.15191	0.24476	0.30992	0.41743	0.61795	0.76922
	418	0.00555	0.02744	0.02679	0.0292	0.03187	0.03527	0.03787	0.04012	0.05405	0.11965	0.15473	0.2496	0.31655	0.427	0.63286	0.78813
	417	0.00569	0.03157	0.03147	0.03395	0.03677	0.04013	0.04262	0.04461	0.05886	0.12291	0.15784	0.25481	0.32363	0.43715	0.64848	0.80734
	416	0.00577	0.0364	0.03712	0.03973	0.04269	0.04585	0.04845	0.0499	0.06451	0.12659	0.16138	0.26078	0.33135	0.44806	0.66518	0.82798
	415	0.00579	0.04126	0.04259	0.04572	0.04857	0.05162	0.05419	0.05538	0.0702	0.13042	0.16505	0.26644	0.33878	0.45842	0.68058	0.84715
	414	0.00591	0.04644	0.04882	0.05202	0.0553	0.058	0.06041	0.06112	0.0763	0.13459	0.16902	0.27267	0.34656	0.46925	0.69652	0.86709
	413	0.00598	0.05094	0.05415	0.05756	0.06089	0.06355	0.06615	0.06655	0.08196	0.13831	0.17299	0.27859	0.35402	0.47915	0.71114	0.88414
	412	0.00553	0.05493	0.05888	0.06268	0.06573	0.06848	0.07117	0.07138	0.08692	0.14202	0.17649	0.28461	0.36145	0.48932	0.72566	0.90196
	411	0.00624	0.05864	0.06367	0.06761	0.07129	0.07368	0.07637	0.07665	0.09234	0.14581	0.18117	0.29119	0.37011	0.50043	0.74087	0.92033
	410	0.00631	0.06096	0.06634	0.0708	0.07462	0.07714	0.07998	0.08032	0.09634	0.1489	0.18476	0.29703	0.37784	0.51043	0.7546	0.93654
	409	0.00654	0.06241	0.06837	0.07274	0.07689	0.07985	0.08287	0.08361	0.1001	0.15181	0.1888	0.30379	0.38639	0.52177	0.76927	0.95402
	408	0.00639	0.062	0.06829	0.07331	0.07755	0.08077	0.08428	0.08561	0.10234	0.15407	0.19247	0.31057	0.39483	0.53247	0.78376	0.97119
	407	0.00661	0.06081	0.06721	0.07257	0.0771	0.08101	0.08488	0.08716	0.10414	0.15582	0.1956	0.31676	0.4034	0.54294	0.79753	0.9867
	406	0.00668	0.05916	0.06539	0.07087	0.07601	0.08045	0.08449	0.08811	0.10576	0.1574	0.19998	0.32375	0.41229	0.55395	0.81172	1.00253
	405	0.00668	0.05678	0.0628	0.06852	0.07403	0.07935	0.08387	0.08913	0.10714	0.15944	0.2046	0.33176	0.4221	0.56592	0.82654	1.01902
	404	0.00705	0.05415	0.06011	0.0661	0.07199	0.0783	0.08318	0.08998	0.1086	0.16201	0.21	0.33994	0.43256	0.57801	0.84081	1.03459
	403	0.00732	0.05111	0.05727	0.06347	0.0698	0.07713	0.0827	0.0912	0.11066	0.16532	0.21681	0.35016	0.44458	0.59181	0.85692	1.05121
	402	0.00702	0.04774	0.05363	0.06012	0.06728	0.07566	0.08194	0.09272	0.11276	0.16885	0.22448	0.36071	0.4572	0.60618	0.87255	1.06791
	401	0.00709	0.04514	0.05089	0.05811	0.06548	0.07522	0.08211	0.09435	0.11541	0.17265	0.23171	0.37073	0.46899	0.61894	0.88676	1.082
	400	0.00752	0.04279	0.04866	0.05558	0.06392	0.07471	0.08184	0.09615	0.11757	0.17644	0.23852	0.38016	0.47942	0.63061	0.89866	1.09467
	399	0.0078	0.04087	0.04601	0.05405	0.06229	0.07394	0.082	0.09756	0.11942	0.17934	0.24414	0.38774	0.48805	0.63933	0.90835	1.10384
	398	0.00789	0.03893	0.04399	0.05184	0.06046	0.0728	0.08134	0.09797	0.12021	0.1804	0.2471	0.39107	0.4926	0.64439	0.91291	1.10837
	397	0.0078	0.03748	0.04248	0.04991	0.05898	0.07145	0.07993	0.09714	0.12001	0.17916	0.24638	0.39114	0.49251	0.64431	0.9125	1.10833
	396	0.00816	0.03631	0.04099	0.04856	0.05768	0.07014	0.07893	0.09594	0.11839	0.17645	0.24304	0.3874	0.48857	0.63995	0.90787	1.10342
	395	0.0082	0.03576	0.03995	0.0476	0.05613	0.06864	0.07699	0.09374	0.11636	0.17216	0.23741	0.38096	0.48173	0.63276	0.90021	1.09587
	394	0.00847	0.03547	0.03942	0.04665	0.05511	0.06693	0.07532	0.09134	0.11352	0.16711	0.23047	0.37264	0.47284	0.62341	0.88983	1.08545
	393	0.00848	0.03529	0.0387	0.04572	0.05363	0.06506	0.07287	0.08784	0.10944	0.15994	0.22031	0.36077	0.4599	0.60953	0.87495	1.07045
	392	0.00865	0.03538	0.0385	0.04521	0.05278	0.06354	0.07096	0.08496	0.10622	0.15366	0.21132	0.35027	0.44845	0.59713	0.86101	1.05653
	391	0.00897	0.03553	0.0383	0.04462	0.05187	0.06207	0.06912	0.08209	0.10278	0.14763	0.20277	0.33999	0.43714	0.58504	0.84743	1.04226
	390	0.00898	0.03555	0.03801	0.04397	0.05093	0.06047	0.06717	0.07915	0.09913	0.14138	0.19387	0.32919	0.42519	0.57167	0.83219	1.02651
	389	0.00954	0.0357	0.03789	0.04353	0.04998	0.05911	0.06544	0.07685	0.09613	0.1361	0.18646	0.32005	0.41515	0.56026	0.81892	1.01259
	388	0.00937	0.03527	0.03722	0.04275	0.04906	0.05762	0.06384	0.07417	0.09322	0.13093	0.17943	0.31168	0.40557	0.54969	0.80621	0.99903
	387	0.00956	0.03508	0.03688	0.04198	0.04805	0.05624	0.06221	0.07198	0.09054	0.12637	0.17353	0.30418	0.39711	0.54011	0.7941	0.9856
	386	0.00956	0.03446	0.03576	0.04117	0.04678	0.05481	0.06053	0.07001	0.08798	0.12226	0.1681	0.29729	0.38969	0.53123	0.78267	0.97306
	385	0.01027	0.03396	0.03496	0.03997	0.04525	0.05327	0.05881	0.06826	0.0858	0.11874	0.16345	0.29146	0.38279	0.52283	0.77169	0.96047
	384	0.01018	0.03284	0.03402	0.03892	0.04451	0.05137	0.05711	0.06678	0.0836	0.11581	0.15977	0.28659	0.37698	0.51587	0.76263	0.9499
	383	0.01059	0.03196	0.03297	0.03753	0.04324	0.05049	0.0561	0.06501	0.08194	0.11328	0.15739	0.28304	0.3722	0.51002	0.75411	0.93969
	382	0.01132	0.03131	0.03221	0.0365	0.04207	0.049	0.05446	0.0638	0.08036	0.11072	0.15436	0.27878	0.36744	0.50383	0.74498	0.92898
	381	0.01156	0.02975	0.03047	0.03481	0.0404	0.04751	0.05279	0.0623	0.07833	0.10852	0.15191	0.27537	0.36281	0.4978	0.7362	0.91796
	380	0.01186	0.029	0.0297	0.03392	0.03928	0.04677	0.05191	0.06136	0.07741	0.10653	0.14993	0.2723	0.35896	0.49246	0.72781	0.90789
	379	0.0125	0.02832	0.02885	0.033	0.03842	0.04568	0.05107	0.06083	0.07645	0.10536	0.14884	0.26967	0.35563	0.4873	0.71984	0.89799
	378	0.01316	0.02755	0.0282	0.0325	0.03748	0.04484	0.05013	0.05997	0.07557	0.10367	0.14702	0.26688	0.3519	0.48228	0.71204	0.88871
	377	0.01375	0.02733	0.02786	0.03184	0.037	0.04437	0.04971	0.05955	0.07505	0.10263	0.14575	0.2643	0.34859	0.47785	0.70493	0.88024
	376	0.01437	0.02705	0.02749	0.03138	0.03662	0.04378	0.04916	0.05895	0.07408	0.10121	0.14379	0.26107	0.34436	0.47225	0.69663	0.87003
	375	0.01533	0.0271	0.02724	0.03102	0.03622	0.04349	0.04839	0.05837	0.07337	0.09934	0.14153	0.25725	0.33912	0.46573	0.68715	0.85874
	374	0.01619	0.02703	0.02704	0.03056	0.03546	0.04268	0.04763	0.05786	0.07208	0.09744	0.13829	0.25228	0.33318	0.45792	0.67634	0.8459
	373	0.01746	0.02736	0.02766	0.03096	0.0358	0.04251	0.04759	0.05683	0.07142	0.09549	0.13593	0.24739	0.32749	0.45029	0.66559	0.83374
	372	0.01859	0.02798	0.028	0.03135	0.03588	0.04269	0.04727	0.05704	0.07068	0.09398	0.13292	0.24309	0.32219	0.44334	0.65648	0.82285
	371	0.01912	0.02837	0.02839	0.03167	0.03599	0.04278	0.04723	0.05646	0.07001	0.09228	0.13046	0.23866	0.31645	0.4364	0.64746	0.81218
	370	0.02056	0.02921	0.02901	0.03203	0.03637	0.04292	0.04709	0.05617	0.06926	0.09074	0.1277	0.23435	0.31107	0.42985	0.63776	0.8017
	369	0.02245	0.03042	0.03026	0.03292	0.03747	0.04357	0.04796	0.05679	0.06976	0.08985	0.12595	0.23092	0.30713	0.42414	0.63015	0.79291
	368	0.02444	0.03185	0.03225	0.0347	0.03861	0.04478	0.04884	0.0572	0.07027	0.08978	0.1251	0.22825	0.30385	0.41973	0.62377	0.78544
	367	0.02566	0.03253	0.03263	0.03548	0.03943	0.04515	0.04934	0.05791	0.0703	0.0893	0.12387	0.22531	0.30055	0.4155	0.61768	0.77873
	366	0.02789	0.03453	0.03437	0.03726	0.0411	0.04672	0.05105	0.05922	0.07193	0.09041	0.12375	0.22456	0.29878	0.41326	0.61455	0.77468
	365	0.03013	0.03558	0.03604	0.03849	0.04239	0.04773	0.05215	0.06073	0.07308	0.09057	0.12397	0.22359	0.29742	0.41129	0.61114	0.77107
	364	0.03295	0.0381	0.03824	0.04076	0.04456	0.05011	0.05407	0.06288	0.07477	0.09222	0.12496	0.22362	0.29753	0.41068	0.60991	0.76969
	363	0.03623	0.04024	0.04051	0.04297	0.04668	0.05225	0.05639	0.06532	0.07715	0.09411	0.12667	0.22472	0.2984	0.41133	0.61025	0.7702
	362	0.03977	0.04279	0.043	0.04547	0.04914	0.05489	0.05887	0.06794	0.0797	0.09644	0.1288	0.22642	0.30029	0.41338	0.61229	0.7726
	361	0.04336	0.04523	0.04559	0.048	0.05179	0.05743	0.06143	0.07074	0.08249	0.09898	0.13127	0.22877	0.30284	0.4162	0.61565	0.7767
	360	0.0482	0.04883	0.04913	0.05147	0.0553	0.06108	0.06527	0.07453	0.08632	0.10245	0.13484	0.23224	0.30679	0.42082	0.62102	0.78276
	359	0.05451	0.05354	0.05396	0.05621	0.06006	0.06603	0.07005	0.07985	0.09141	0.10728	0.13983	0.23735	0.31273	0.42749	0.62916	0.79243
	358	0.0622	0.05925	0.05962	0.06225	0.06598	0.07193	0.07609	0.08615	0.09773	0.1135	0.14604	0.24407	0.32053	0.43639	0.64026	0.8059
	357	0.06978	0.06549	0.06579	0.06831	0.07208	0.07819	0.08205	0.09251	0.10405	0.11965	0.15208	0.25119	0.32839	0.44567	0.65178	0.81946
	356	0.0801	0.07363	0.0742	0.07671	0.08074	0.08683	0.09072	0.10126	0.1129	0.12827	0.16114	0.26092	0.33975	0.45876	0.66796	0.83836
	355	0.09204	0.08377	0.08424	0.0869	0.09083	0.09697	0.10095	0.11173	0.12324	0.13849	0.17114	0.27263	0.35256	0.4736	0.68647	0.86036
	354	0.10581	0.0951	0.0957	0.0984	0.10244	0.10871	0.11241	0.12365	0.13517	0.14991	0.18295	0.28598	0.36759	0.49095	0.70797	0.88499
	353	0.12283	0.10953	0.11036	0.11311	0.11722	0.12384	0.12743	0.13872	0.15028	0.16504	0.19847	0.30288	0.38631	0.51236	0.73378	0.91506
	352	0.14599	0.13033	0.13136	0.13394	0.13861	0.14483	0.14866	0.15983	0.1718	0.18581	0.21926	0.32679	0.41224	0.54186	0.76907	0.95531
	351	0.17465	0.15618	0.15746	0.15995	0.16445	0.1713	0.1746	0.1863	0.19785	0.212	0.24569	0.35557	0.44342	0.57642	0.81024	1.00232
	350	0.20933	0.18773	0.18941	0.1924	0.19717	0.20387	0.20675	0.2189	0.23066	0.24421	0.27864	0.39154	0.48126	0.61846	0.85829	1.05643

## Sheet: Figure 6a
	X-axis	Y-axis(Absorbance)
	Wavelength(nm)	0 min	3 min	10 min	15 min	1 h	2 h
	650	0.07534	0.03396	0.028	0.01583	0.01658	0.01581
	648	0.07709	0.03465	0.02836	0.01834	0.01864	0.0174
	646	0.07762	0.03685	0.02741	0.01744	0.01879	0.01916
	644	0.07956	0.03642	0.02929	0.01846	0.01938	0.01974
	642	0.0816	0.03602	0.0286	0.0204	0.0196	0.02055
	640	0.08376	0.0369	0.0292	0.0197	0.02149	0.02303
	638	0.08586	0.04005	0.03105	0.02272	0.02474	0.02541
	636	0.0891	0.04105	0.03055	0.02252	0.02675	0.02737
	634	0.09	0.04443	0.0326	0.02565	0.02758	0.0303
	632	0.09315	0.04333	0.03373	0.02759	0.03119	0.03182
	630	0.09432	0.04548	0.03314	0.02673	0.03293	0.03295
	628	0.0973	0.04654	0.03606	0.03015	0.03587	0.03708
	626	0.0972	0.04883	0.03643	0.03175	0.03882	0.03989
	624	0.09965	0.05119	0.0383	0.03366	0.0417	0.04216
	622	0.10233	0.05379	0.04026	0.03468	0.04465	0.04609
	620	0.10151	0.05549	0.03983	0.03707	0.0474	0.04931
	618	0.1036	0.05785	0.04286	0.03857	0.05072	0.05097
	616	0.10555	0.06242	0.04372	0.03993	0.05364	0.05317
	614	0.10929	0.06799	0.04624	0.04272	0.05686	0.05603
	612	0.11239	0.07158	0.04938	0.04568	0.06091	0.05711
	610	0.11286	0.07642	0.05029	0.04821	0.06183	0.05808
	608	0.11538	0.08086	0.05346	0.04919	0.06388	0.05895
	606	0.12003	0.08599	0.05523	0.05212	0.06636	0.06127
	604	0.1222	0.08883	0.05552	0.05061	0.06717	0.05884
	602	0.12858	0.09336	0.05893	0.05401	0.06942	0.06056
	600	0.13509	0.09833	0.06138	0.05537	0.0709	0.0608
	598	0.14099	0.10229	0.06321	0.05655	0.07148	0.06063
	596	0.15091	0.10725	0.06469	0.05805	0.07233	0.06053
	594	0.15933	0.11178	0.06609	0.05952	0.07106	0.05928
	592	0.16909	0.11797	0.06805	0.06004	0.0705	0.05797
	590	0.18258	0.12651	0.07102	0.06262	0.07001	0.05865
	588	0.19386	0.13288	0.07307	0.06356	0.06746	0.05714
	586	0.20658	0.14342	0.0781	0.0665	0.06984	0.05757
	584	0.22211	0.1548	0.08214	0.0678	0.06854	0.05792
	582	0.23518	0.16631	0.08484	0.07201	0.07029	0.05931
	580	0.24682	0.17684	0.08909	0.07404	0.07069	0.05958
	578	0.25891	0.18991	0.09248	0.0755	0.07124	0.06015
	576	0.26872	0.20282	0.09702	0.07742	0.07295	0.06207
	574	0.27706	0.21616	0.10172	0.08006	0.07467	0.0652
	572	0.28482	0.22875	0.10637	0.08396	0.07745	0.06587
	570	0.29037	0.2403	0.11025	0.08608	0.08018	0.06878
	568	0.29462	0.25043	0.11549	0.08989	0.08209	0.07083
	566	0.29792	0.25929	0.12092	0.09367	0.0865	0.0746
	564	0.30065	0.26659	0.12498	0.09853	0.09082	0.07889
	562	0.30369	0.27382	0.13019	0.10593	0.09681	0.08544
	560	0.30508	0.2772	0.13444	0.11307	0.1023	0.09047
	558	0.30802	0.28142	0.13941	0.12153	0.11106	0.09683
	556	0.31014	0.28379	0.14437	0.13033	0.11907	0.10485
	554	0.31301	0.28668	0.15011	0.14155	0.12896	0.11427
	552	0.31575	0.2887	0.15467	0.15288	0.13892	0.12306
	550	0.31978	0.29062	0.16047	0.16474	0.14948	0.13291
	548	0.32385	0.29537	0.16639	0.17701	0.15943	0.14257
	546	0.32747	0.29799	0.17093	0.18725	0.16803	0.15002
	544	0.33274	0.30395	0.17521	0.19593	0.17527	0.15795
	542	0.33713	0.30879	0.17839	0.20171	0.17961	0.16144
	540	0.3416	0.31386	0.18091	0.20481	0.18153	0.16286
	538	0.34608	0.3193	0.18255	0.20454	0.18032	0.16211
	536	0.34971	0.32315	0.18303	0.20177	0.17644	0.15833
	534	0.35295	0.32495	0.18236	0.19705	0.1706	0.15297
	532	0.35512	0.32573	0.18254	0.19164	0.16515	0.14827
	530	0.35686	0.32276	0.1812	0.18427	0.15748	0.14113
	528	0.35777	0.31849	0.18019	0.17795	0.15081	0.13487
	526	0.35842	0.31135	0.1792	0.17145	0.14387	0.12884
	524	0.35917	0.30249	0.17919	0.16574	0.13825	0.12337
	522	0.35919	0.29191	0.17982	0.16089	0.13351	0.11857
	520	0.35976	0.28097	0.17886	0.15681	0.1297	0.11493
	518	0.36026	0.26896	0.17851	0.15337	0.12652	0.11197
	516	0.36084	0.25787	0.17727	0.15119	0.12456	0.1103
	514	0.3628	0.24733	0.17655	0.14927	0.12388	0.10952
	512	0.36379	0.23769	0.17463	0.14832	0.12319	0.10863
	510	0.36519	0.22849	0.17354	0.14806	0.12344	0.10885
	508	0.36683	0.22109	0.17182	0.14801	0.12326	0.10963
	506	0.36715	0.21316	0.16986	0.14637	0.1234	0.10939
	504	0.36891	0.2088	0.16925	0.14773	0.12551	0.11139
	502	0.36846	0.20386	0.16846	0.14757	0.12643	0.11279
	500	0.36771	0.20009	0.16795	0.14936	0.12809	0.11377
	498	0.36486	0.19587	0.16769	0.14998	0.12914	0.11409
	496	0.36198	0.19291	0.16799	0.15131	0.1305	0.11637
	494	0.35679	0.18981	0.16851	0.1527	0.13288	0.11814
	492	0.35211	0.1871	0.16954	0.15455	0.13497	0.12016
	490	0.3467	0.18451	0.17094	0.15681	0.13769	0.12238
	488	0.34014	0.18151	0.17306	0.15986	0.14112	0.12512
	486	0.33414	0.1791	0.17556	0.16308	0.14477	0.1281
	484	0.32802	0.17654	0.17879	0.16743	0.14934	0.13176
	482	0.32272	0.17475	0.18277	0.17237	0.15444	0.13565
	480	0.31752	0.17321	0.18756	0.17848	0.16079	0.14016
	478	0.31364	0.1731	0.19468	0.1861	0.16842	0.14559
	476	0.31046	0.17383	0.20172	0.19424	0.17602	0.15129
	474	0.30881	0.17519	0.21023	0.20351	0.1853	0.15701
	472	0.30842	0.17893	0.22108	0.2148	0.19589	0.16345
	470	0.30917	0.18387	0.23311	0.22687	0.20692	0.1702
	468	0.31187	0.1915	0.2487	0.242	0.22065	0.17853
	466	0.31652	0.20255	0.26721	0.25911	0.23613	0.18773
	464	0.32236	0.21626	0.28738	0.2767	0.25157	0.19739
	462	0.33042	0.23603	0.31175	0.29627	0.2688	0.20858
	460	0.33921	0.26017	0.33693	0.31406	0.28423	0.2196
	458	0.34955	0.29325	0.3661	0.33157	0.29933	0.2319
	456	0.36248	0.34169	0.40331	0.35014	0.31519	0.24629
	454	0.37762	0.40777	0.45007	0.36974	0.33143	0.26249
	452	0.39418	0.48446	0.50203	0.38962	0.3478	0.28004
	450	0.41585	0.57904	0.56692	0.41443	0.36795	0.30201
	448	0.44323	0.6855	0.64251	0.44507	0.39317	0.32888
	446	0.47414	0.79628	0.72352	0.4789	0.42137	0.35856
	444	0.51641	0.95728	0.83841	0.52635	0.46041	0.39819
	442	0.56914	1.19628	0.99809	0.58839	0.51074	0.44756
	440	0.62429	1.49111	1.18274	0.65755	0.56637	0.49995
	438	0.69535	1.90451	1.43401	0.75471	0.64558	0.57265
	436	0.77142	2.3019	1.68068	0.86894	0.7428	0.66109
	434	0.84671	2.54796	1.85293	0.99574	0.85779	0.76611
	432	0.93105	2.59314	1.92643	1.16328	1.02135	0.91646
	430	1.00806	2.47057	1.91264	1.36118	1.22268	1.10256
	428	1.08209	2.27303	1.87194	1.61729	1.48834	1.35057
	426	1.15008	2.05477	1.83551	1.94602	1.83175	1.67268
	424	1.20246	1.86439	1.81759	2.2807	2.17993	2.00101
	422	1.24616	1.68225	1.79975	2.61118	2.51728	2.32607
	420	1.27555	1.52236	1.75523	2.76909	2.69381	2.49579
	418	1.29069	1.38334	1.6626	2.71409	2.6463	2.44744
	416	1.29164	1.25504	1.5173	2.45627	2.39009	2.19599
	414	1.27905	1.14112	1.35561	2.08767	2.02541	1.84763
	412	1.25467	1.04432	1.20881	1.71737	1.66823	1.51203
	410	1.21931	0.95837	1.08184	1.39966	1.3598	1.22418
	408	1.17537	0.8776	0.97402	1.14624	1.11632	0.9987
	406	1.12811	0.80914	0.89147	0.97327	0.95016	0.84394
	404	1.07708	0.74993	0.82597	0.85111	0.833	0.73572
	402	1.0181	0.69343	0.76695	0.757	0.74207	0.65232
	400	0.96191	0.64755	0.72122	0.69305	0.67986	0.59571
	398	0.90391	0.60537	0.67868	0.63846	0.62603	0.54693
	396	0.84329	0.56508	0.63664	0.58243	0.57052	0.49674
	394	0.79436	0.53432	0.60305	0.53442	0.52274	0.45361
	392	0.74326	0.50334	0.56793	0.48262	0.47075	0.40683
	390	0.69735	0.47669	0.53762	0.43745	0.42498	0.3658
	388	0.65891	0.45508	0.51337	0.40269	0.38932	0.33427
	386	0.62398	0.43577	0.49273	0.37445	0.3599	0.30887
	384	0.59383	0.42008	0.47592	0.35347	0.33722	0.28999
	382	0.57001	0.40807	0.46334	0.33883	0.32086	0.27693
	380	0.54947	0.39876	0.45288	0.32772	0.30781	0.26744
	378	0.53438	0.39282	0.44593	0.32121	0.2993	0.26189
	376	0.52565	0.39133	0.44313	0.31921	0.29538	0.26017
	374	0.51978	0.39373	0.44411	0.3208	0.29411	0.26147
	372	0.51926	0.40117	0.45009	0.32696	0.2965	0.26604
	370	0.52429	0.41299	0.46072	0.33751	0.3033	0.27393
	368	0.5369	0.432	0.47866	0.3555	0.31675	0.28781
	366	0.55561	0.45485	0.50079	0.37818	0.33504	0.30582
	364	0.58549	0.4874	0.53249	0.41067	0.36326	0.33292
	362	0.6259	0.5289	0.5725	0.45262	0.40091	0.36862
	360	0.67861	0.58117	0.62335	0.50577	0.45017	0.41433
	358	0.76025	0.6623	0.70303	0.58881	0.52857	0.48537
	356	0.87072	0.7732	0.81323	0.70205	0.63561	0.58196
	354	1.03115	0.93718	0.97814	0.86847	0.7937	0.72326
	352	1.28209	1.19734	1.24172	1.12967	1.04314	0.94476
	350	1.67699	1.60907	1.66095	1.54558	1.43714	1.29544

## Sheet: Figure 6b
	X-axis	Y-axis(Absorbance)
	Wavelength(nm)	0 min	5 min	45 min	2 h	3 h	8 h
	650	0.07603	0.05161	0.04983	0.05927	0.06662	0.07916
	648	0.07969	0.05419	0.05268	0.06195	0.06734	0.08195
	646	0.07839	0.05408	0.05402	0.0635	0.06868	0.08097
	644	0.08164	0.05412	0.05481	0.06383	0.06995	0.0844
	642	0.08266	0.05675	0.05567	0.06342	0.07094	0.08584
	640	0.08367	0.05684	0.05534	0.06603	0.07238	0.08725
	638	0.08702	0.0585	0.05758	0.06689	0.07336	0.08935
	636	0.08903	0.05998	0.06006	0.07025	0.07608	0.09167
	634	0.08984	0.06008	0.06052	0.07025	0.07776	0.09244
	632	0.09134	0.06258	0.06269	0.07193	0.07959	0.0949
	630	0.09264	0.06283	0.06427	0.07322	0.08149	0.09726
	628	0.09666	0.0658	0.06629	0.07648	0.08568	0.10174
	626	0.09771	0.06693	0.06991	0.08002	0.08809	0.10335
	624	0.09854	0.0691	0.07039	0.08132	0.09039	0.10316
	622	0.09978	0.07028	0.07287	0.08398	0.09218	0.10739
	620	0.1017	0.07242	0.0762	0.08718	0.09622	0.11064
	618	0.10263	0.07596	0.07979	0.09004	0.09833	0.11328
	616	0.10207	0.07635	0.08085	0.09116	0.09972	0.11489
	614	0.10491	0.08089	0.08621	0.09717	0.1049	0.11965
	612	0.10634	0.08349	0.08948	0.10069	0.10718	0.12135
	610	0.10917	0.08809	0.09274	0.10375	0.11201	0.12607
	608	0.11151	0.0918	0.09724	0.10788	0.11513	0.12941
	606	0.11507	0.09475	0.10104	0.11098	0.11937	0.13432
	604	0.11698	0.09669	0.10232	0.11353	0.12152	0.13645
	602	0.1215	0.10055	0.10545	0.11606	0.12658	0.14131
	600	0.12508	0.10232	0.10827	0.11832	0.12977	0.1462
	598	0.1312	0.10828	0.11259	0.12232	0.13396	0.15102
	596	0.13814	0.1149	0.11795	0.12758	0.13949	0.15748
	594	0.14335	0.117	0.12168	0.12872	0.14383	0.16111
	592	0.15181	0.12498	0.12761	0.135	0.14877	0.16615
	590	0.16091	0.13445	0.13613	0.14154	0.15578	0.17395
	588	0.1693	0.14239	0.14425	0.14774	0.16325	0.18164
	586	0.17782	0.15118	0.15176	0.15556	0.1693	0.18592
	584	0.1898	0.16174	0.16443	0.16576	0.17952	0.196
	582	0.19718	0.17146	0.173	0.17356	0.18735	0.2033
	580	0.20738	0.18271	0.18516	0.18239	0.1953	0.21135
	578	0.21633	0.19707	0.19733	0.19442	0.20454	0.21841
	576	0.22396	0.20711	0.20797	0.20416	0.2123	0.22436
	574	0.23166	0.2186	0.21916	0.21309	0.22127	0.23165
	572	0.23678	0.22877	0.22841	0.22161	0.22647	0.2373
	570	0.2434	0.23891	0.24005	0.23032	0.23338	0.24249
	568	0.24817	0.24793	0.2475	0.23713	0.23878	0.24682
	566	0.25033	0.25189	0.25144	0.24039	0.24103	0.24812
	564	0.25425	0.25942	0.25512	0.24364	0.24309	0.25103
	562	0.25665	0.26319	0.25814	0.24475	0.24472	0.25272
	560	0.25902	0.26503	0.25793	0.24494	0.24397	0.25285
	558	0.25885	0.26566	0.2576	0.24352	0.24532	0.2527
	556	0.26091	0.26898	0.25831	0.24304	0.24391	0.25413
	554	0.26365	0.27136	0.25868	0.24208	0.24391	0.25424
	552	0.26477	0.27417	0.25688	0.24162	0.2437	0.25448
	550	0.26681	0.2775	0.25684	0.24134	0.24423	0.25379
	548	0.27162	0.28273	0.25856	0.2411	0.24474	0.25572
	546	0.27427	0.28571	0.25868	0.24046	0.24485	0.25617
	544	0.27892	0.29204	0.26014	0.24086	0.24598	0.25761
	542	0.28339	0.29846	0.26156	0.24151	0.24736	0.25936
	540	0.2864	0.30423	0.26194	0.2422	0.2486	0.2607
	538	0.29133	0.31009	0.26297	0.24206	0.25052	0.26191
	536	0.2952	0.31647	0.26367	0.24355	0.25232	0.26383
	534	0.29902	0.32143	0.26365	0.24336	0.25299	0.26562
	532	0.30147	0.32293	0.26309	0.24228	0.25382	0.26621
	530	0.30554	0.32424	0.26118	0.24164	0.25464	0.26798
	528	0.30737	0.32246	0.25822	0.23941	0.25458	0.26819
	526	0.30981	0.31831	0.25573	0.23749	0.25519	0.26883
	524	0.31111	0.31243	0.25066	0.23477	0.25467	0.26878
	522	0.31281	0.30337	0.24496	0.23063	0.25265	0.2685
	520	0.31348	0.2937	0.23862	0.2267	0.25232	0.26789
	518	0.31539	0.28316	0.23398	0.22366	0.25084	0.26704
	516	0.31665	0.27323	0.22853	0.2203	0.2504	0.26674
	514	0.31659	0.26158	0.22171	0.21493	0.2473	0.26479
	512	0.31932	0.25363	0.21859	0.21325	0.24841	0.26616
	510	0.32019	0.24573	0.21418	0.21023	0.24772	0.26572
	508	0.32177	0.23896	0.21109	0.20957	0.24841	0.26737
	506	0.32329	0.23277	0.20851	0.20767	0.24842	0.26836
	504	0.32463	0.22879	0.20709	0.20715	0.25048	0.26998
	502	0.32452	0.22396	0.20537	0.20698	0.25126	0.27247
	500	0.32523	0.22196	0.20437	0.20737	0.25309	0.27448
	498	0.32383	0.21843	0.20405	0.20763	0.25426	0.27615
	496	0.3225	0.21621	0.20345	0.20903	0.25662	0.27897
	494	0.31928	0.21375	0.20303	0.20956	0.25731	0.28061
	492	0.3174	0.21247	0.20385	0.21139	0.26029	0.28425
	490	0.3146	0.21114	0.2045	0.21382	0.26293	0.28756
	488	0.3105	0.20939	0.20516	0.21554	0.26519	0.2912
	486	0.30728	0.20839	0.20614	0.21805	0.26808	0.29525
	484	0.30379	0.2077	0.20818	0.22151	0.27143	0.30019
	482	0.30138	0.20778	0.21078	0.2254	0.27563	0.30552
	480	0.2987	0.20898	0.21385	0.23053	0.28043	0.31249
	478	0.29765	0.21039	0.21954	0.23733	0.28658	0.32148
	476	0.29681	0.21355	0.22485	0.24459	0.29364	0.33002
	474	0.29842	0.21818	0.23321	0.25345	0.30236	0.34138
	472	0.30099	0.22616	0.24274	0.26516	0.31306	0.3539
	470	0.30475	0.23448	0.25452	0.27837	0.32557	0.36913
	468	0.31026	0.24684	0.2702	0.29598	0.34084	0.38698
	466	0.31715	0.2622	0.28906	0.31633	0.35883	0.4075
	464	0.32591	0.28116	0.31177	0.34061	0.37985	0.43054
	462	0.33621	0.30558	0.34026	0.37075	0.40499	0.45745
	460	0.34768	0.33593	0.37518	0.40707	0.43484	0.48805
	458	0.36016	0.37319	0.41674	0.44986	0.4684	0.52081
	456	0.37566	0.42651	0.47529	0.50901	0.51302	0.56194
	454	0.39312	0.49569	0.55012	0.58344	0.56665	0.60838
	452	0.4116	0.5758	0.63656	0.66884	0.6261	0.6565
	450	0.43533	0.68003	0.75138	0.78274	0.70302	0.71458
	448	0.46314	0.80179	0.88947	0.92117	0.79455	0.77911
	446	0.49387	0.93297	1.04007	1.07102	0.8911	0.84343
	444	0.53501	1.10927	1.23397	1.25889	1.00969	0.91768
	442	0.58127	1.30586	1.42959	1.43409	1.11924	0.98273
	440	0.63134	1.51464	1.60673	1.57545	1.20725	1.03125
	438	0.69128	1.75053	1.77977	1.69202	1.27761	1.06639
	436	0.75313	1.95435	1.9101	1.76642	1.32006	1.08299
	434	0.81957	2.07245	1.96703	1.78026	1.3306	1.08248
	432	0.88694	2.04684	1.91293	1.71462	1.30334	1.06364
	430	0.95023	1.91587	1.78486	1.60057	1.25293	1.03437
	428	1.00901	1.7516	1.63662	1.47708	1.19726	1.00268
	426	1.06082	1.59218	1.49748	1.36326	1.14475	0.97069
	424	1.10003	1.45677	1.38028	1.26815	1.09895	0.94185
	422	1.1325	1.32407	1.26525	1.17358	1.05189	0.9103
	420	1.15113	1.21551	1.16818	1.09247	1.00824	0.87967
	418	1.15868	1.1219	1.08096	1.0174	0.96511	0.84809
	416	1.15518	1.03387	0.99508	0.94212	0.91896	0.81367
	414	1.14095	0.95581	0.91624	0.87192	0.87292	0.77884
	412	1.11779	0.88956	0.84877	0.8114	0.83039	0.74661
	410	1.08832	0.83125	0.79042	0.75861	0.79054	0.71643
	408	1.05041	0.77452	0.73517	0.70916	0.75128	0.68664
	406	1.01154	0.72863	0.69073	0.66909	0.71688	0.66068
	404	0.96939	0.68762	0.65172	0.63398	0.68499	0.63664
	402	0.92216	0.64868	0.61503	0.60137	0.65346	0.61291
	400	0.8771	0.61375	0.58337	0.57211	0.62508	0.59148
	398	0.83038	0.58009	0.55207	0.54473	0.59762	0.57052
	396	0.78358	0.54818	0.52238	0.51789	0.57139	0.55067
	394	0.74567	0.52273	0.49934	0.49788	0.55128	0.53519
	392	0.70737	0.49781	0.47744	0.47903	0.53195	0.52085
	390	0.67257	0.47686	0.45993	0.46406	0.51599	0.50893
	388	0.64467	0.46153	0.44772	0.45405	0.50467	0.50081
	386	0.61931	0.44992	0.43889	0.44684	0.49601	0.49512
	384	0.60046	0.44399	0.43515	0.44417	0.4918	0.49303
	382	0.58545	0.44034	0.43352	0.44413	0.49024	0.4925
	380	0.57568	0.44267	0.43779	0.44798	0.49324	0.4965
	378	0.57217	0.44783	0.44344	0.45472	0.49915	0.50376
	376	0.57307	0.45705	0.45355	0.46524	0.50873	0.51378
	374	0.57967	0.47295	0.4703	0.48181	0.5244	0.52982
	372	0.59344	0.49438	0.49241	0.50418	0.54622	0.55088
	370	0.61626	0.52397	0.52229	0.53264	0.57455	0.57802
	368	0.64922	0.56372	0.56228	0.57282	0.61206	0.6151
	366	0.68858	0.60916	0.60687	0.61619	0.65492	0.65623
	364	0.74795	0.67401	0.67168	0.67886	0.71673	0.71512
	362	0.82144	0.75205	0.74831	0.75372	0.79108	0.78632
	360	0.91559	0.85078	0.84689	0.84945	0.88528	0.8753
	358	1.06318	1.00514	1.00202	0.99915	1.03374	1.01611
	356	1.25927	1.21213	1.20701	1.20181	1.23037	1.20196
	354	1.53005	1.49612	1.49318	1.47728	1.50104	1.45825
	352	1.96134	1.95242	1.94673	1.92161	1.93486	1.8679
	350	2.55287	2.56518	2.57081	2.5353	2.53132	2.45373

## Sheet: Figure 7
	X-axis(kq/M-1s-1)	Y-axis(TOFFe)
		Data1	Data2	Data3	Average value(TOFFe)	Error bar
	3.90745e+09	1511.92	1612.06	1404.8	1509.59	103.65
	2.11111e+09	70.7624	76.1878	60.1838	69.04	8.14
	2.66638e+09	570.516	591.146	617.822	593.16	23.72
	5.234e+09	1687.18	1669.55	1485.53	1614.09	111.68
	7.54301e+09	3892.09	4754.2	3437.3	4027.86	668.87
	1.63211e+09	100.206	73.922	105.31	93.15	16.84

## Sheet: Supplementary Figure 1
	X-axis	Y-axis(Absorbance)						X-axis(c/μM)	Y-axis(Absorbance)
	Wavelength(nm)	0.05 mM	0.075 mM	0.1 mM	0.125 mM	0.15 mM		0	0
	800	-0.00221	-0.00637	-0.00414	-0.00166	-0.00553		50	0.3353
	798	-0.00123	-0.00681	-0.0056	-0.00036	-0.00427		75	0.5064
	796	-0.00357	-0.00713	-0.00837	-0.00416	-0.00702		100	0.66482
	794	-0.0013	-0.0053	-0.00415	-0.00238	-0.0034		125	0.84841
	792	-0.00051	-0.00494	-0.00679	-0.00115	-0.00614		150	1.03223
	790	-0.0036	-0.00794	-0.00833	-0.0034	-0.0078
	788	-0.00289	-0.0083	-0.00985	-0.00104	-0.00506
	786	-0.00191	-0.00528	-0.00627	0.00081	-0.00604
	784	-0.00176	-0.00843	-0.00518	-0.00071	-0.00534
	782	-0.00232	-0.00561	-0.00712	-0.00178	-0.0067
	780	-0.00527	-0.0082	-0.0085	-0.00355	-0.00939
	778	-0.00583	-0.00917	-0.00954	-0.00747	-0.00599
	776	-0.00288	-0.0066	-0.00616	-0.00242	-0.00363
	774	-0.00271	-0.00552	-0.00877	-0.0021	-0.00693
	772	-0.00426	-0.00771	-0.00893	-0.00205	-0.00703
	770	-0.00614	-0.00927	-0.01051	-0.00546	-0.01073
	768	-0.00369	-0.00751	-0.00692	-0.0038	-0.00665
	766	-0.00283	-0.00358	-0.00474	0.00108	-0.0042
	764	-0.00235	-0.00587	-0.00798	-0.0025	-0.00758
	762	-0.00243	-0.00753	-0.00549	-0.00178	-0.00423
	760	-0.00272	-0.00588	-0.00689	-0.00191	-0.00583
	758	-0.0037	-0.00609	-0.00476	-0.00277	-0.00696
	756	-0.00335	-0.00569	-0.00524	-0.00098	-0.00395
	754	-0.00118	-0.00522	-0.00558	-0.00126	-0.00345
	752	-0.00239	-0.00605	-0.00674	-0.00237	-0.00539
	750	-0.00297	-0.00536	-0.00773	-0.00291	-0.00494
	748	-0.00178	-0.00734	-0.00667	-0.00126	-0.00659
	746	-0.00312	-0.00829	-0.0071	-0.00183	-0.00843
	744	-0.00169	-0.00587	-0.00692	-0.00324	-0.00719
	742	-0.00572	-0.0071	-0.00952	-0.00433	-0.00612
	740	-0.00364	-0.00949	-0.00999	-0.00618	-0.00801
	738	-0.00508	-0.00689	-0.00685	-0.00314	-0.00842
	736	-0.00373	-0.00866	-0.00858	-0.00506	-0.00709
	734	-0.00156	-0.00553	-0.00676	-0.00352	-0.00595
	732	-0.00115	-0.00492	-0.00514	0.00112	-0.00526
	730	-0.0026	-0.00726	-0.00764	-0.00249	-0.00616
	728	-0.00375	-0.00801	-0.00865	-0.00342	-0.00864
	726	-0.00177	-0.00642	-0.00647	-0.00223	-0.00471
	724	-0.00249	-0.00629	-0.00727	-0.00512	-0.00656
	722	-0.00482	-0.00927	-0.0072	-0.00312	-0.00734
	720	-0.00255	-0.00637	-0.00919	-0.00466	-0.00697
	718	-0.00267	-0.00858	-0.00736	-0.00263	-0.00558
	716	-0.00283	-0.0059	-0.00647	-0.00172	-0.00598
	714	-0.00363	-0.00856	-0.00765	-0.0045	-0.00674
	712	-0.00298	-0.00747	-0.0086	-0.00511	-0.00814
	710	-0.00451	-0.00896	-0.00861	-0.00431	-0.00877
	708	-0.00465	-0.00557	-0.00667	-0.0026	-0.00555
	706	-0.00294	-0.00705	-0.007	-0.00203	-0.00671
	704	-0.00222	-0.00545	-0.00793	-0.00238	-0.0064
	702	-0.00324	-0.00679	-0.00783	-0.00275	-0.0063
	700	-0.00257	-0.00754	-0.00629	-0.00164	-0.00576
	698	-0.00447	-0.00712	-0.00801	-0.00325	-0.00677
	696	-0.00408	-0.00905	-0.00753	-0.005	-0.00792
	694	-0.00351	-0.00787	-0.00706	-0.00197	-0.00945
	692	-0.00315	-0.0069	-0.0068	-0.00343	-0.00722
	690	-0.00278	-0.00607	-0.00739	-0.00396	-0.0072
	688	-0.00388	-0.0068	-0.00903	-0.00351	-0.008
	686	-0.00432	-0.00671	-0.00834	-0.00315	-0.00647
	684	-0.005	-0.00895	-0.01049	-0.00525	-0.00836
	682	-0.00357	-0.00754	-0.00787	-0.00214	-0.00637
	680	-0.00267	-0.00677	-0.00713	-0.00237	-0.00802
	678	-0.00311	-0.007	-0.00901	-0.00303	-0.00726
	676	-0.00311	-0.00685	-0.00701	-0.00288	-0.00587
	674	-0.00375	-0.00716	-0.00686	-0.00199	-0.00705
	672	-0.00256	-0.00676	-0.00711	-0.00192	-0.0057
	670	-0.00543	-0.00857	-0.00923	-0.00514	-0.00761
	668	-0.00532	-0.00928	-0.01007	-0.00511	-0.00955
	666	-0.00488	-0.00966	-0.01021	-0.00544	-0.00987
	664	-0.0054	-0.00875	-0.00897	-0.00534	-0.00978
	662	-0.00571	-0.00944	-0.01041	-0.00547	-0.00914
	660	-0.00476	-0.00851	-0.00831	-0.00474	-0.0081
	658	-0.00393	-0.00864	-0.00806	-0.00352	-0.00759
	656	-0.00595	-0.00933	-0.00887	-0.00529	-0.00885
	654	-0.00333	-0.00712	-0.00834	-0.00191	-0.00721
	652	-0.00557	-0.00904	-0.00899	-0.0051	-0.00779
	650	-0.00539	-0.00807	-0.0089	-0.00425	-0.00741
	648	-0.00454	-0.00808	-0.00879	-0.00524	-0.00894
	646	-0.00365	-0.00703	-0.00819	-0.00421	-0.00685
	644	-0.00381	-0.00733	-0.00734	-0.00431	-0.0075
	642	-0.00474	-0.00809	-0.00872	-0.00334	-0.00773
	640	-0.00468	-0.00687	-0.00845	-0.00388	-0.008
	638	-0.00413	-0.00719	-0.00795	-0.00378	-0.00732
	636	-0.00462	-0.00767	-0.00859	-0.00368	-0.00749
	634	-0.00251	-0.00649	-0.00752	-0.00312	-0.00656
	632	-0.00343	-0.00736	-0.00723	-0.00459	-0.00787
	630	-0.00306	-0.0073	-0.00668	-0.00366	-0.00679
	628	-0.00445	-0.00805	-0.00834	-0.00282	-0.00769
	626	-0.00461	-0.00882	-0.00825	-0.00404	-0.00851
	624	-0.00463	-0.00895	-0.00899	-0.00408	-0.00902
	622	-0.0038	-0.00789	-0.00871	-0.00467	-0.00847
	620	-0.00607	-0.00977	-0.01015	-0.00554	-0.00915
	618	-0.00463	-0.00729	-0.00856	-0.00381	-0.00908
	616	-0.00481	-0.00855	-0.00823	-0.00387	-0.00761
	614	-0.00464	-0.00848	-0.00819	-0.00371	-0.00689
	612	-0.00469	-0.00821	-0.00863	-0.00402	-0.00713
	610	-0.00555	-0.00894	-0.00978	-0.00472	-0.00737
	608	-0.00508	-0.00822	-0.00872	-0.00355	-0.0082
	606	-0.004	-0.0074	-0.00842	-0.00332	-0.00709
	604	-0.00404	-0.00815	-0.00846	-0.00429	-0.00785
	602	-0.00404	-0.00836	-0.00898	-0.00373	-0.00725
	600	-0.00416	-0.00848	-0.00942	-0.00449	-0.00712
	598	-0.00524	-0.00896	-0.00996	-0.00308	-0.00693
	596	-0.00512	-0.00853	-0.00888	-0.00372	-0.00669
	594	-0.00521	-0.00808	-0.00918	-0.00371	-0.00702
	592	-0.00333	-0.00767	-0.00767	-0.00285	-0.00642
	590	-0.00551	-0.00879	-0.00902	-0.0033	-0.00796
	588	-0.00413	-0.00836	-0.00858	-0.00313	-0.00708
	586	-0.00433	-0.00782	-0.00847	-0.00259	-0.00626
	584	-0.00405	-0.00742	-0.00795	-0.00276	-0.00533
	582	-0.0024	-0.00651	-0.00642	-0.00136	-0.00468
	580	-0.00248	-0.00752	-0.00654	-0.0017	-0.00465
	578	-0.00238	-0.0068	-0.00632	-0.00019	-0.00335
	576	-0.00291	-0.00611	-0.0066	0.00035	-0.00258
	574	-0.00255	-0.00479	-0.00469	0.00185	-0.00109
	572	-0.00219	-0.00445	-0.00353	0.00293	0.0005
	570	-0.00013	-0.00217	-0.00075	0.00549	0.00383
	568	-0.0002	-0.00177	0.00014	0.00782	0.00626
	566	0.00153	0.00048	0.0023	0.0106	0.00949
	564	0.00147	0.00108	0.00376	0.01262	0.01259
	562	0.0037	0.00419	0.00772	0.01676	0.01802
	560	0.00601	0.00719	0.01084	0.02188	0.02397
	558	0.00859	0.011	0.01648	0.02888	0.03092
	556	0.0108	0.01441	0.02117	0.03484	0.03885
	554	0.01399	0.01894	0.02694	0.04164	0.04872
	552	0.01748	0.02452	0.03498	0.05212	0.05976
	550	0.0213	0.03114	0.04245	0.06096	0.07212
	548	0.02692	0.0388	0.05218	0.07398	0.0877
	546	0.03181	0.04653	0.06226	0.08722	0.10345
	544	0.03762	0.05479	0.07487	0.10189	0.12213
	542	0.04526	0.06651	0.08919	0.1206	0.1441
	540	0.05122	0.07621	0.10242	0.13715	0.16512
	538	0.06127	0.09062	0.12096	0.16058	0.19312
	536	0.06992	0.10405	0.13818	0.18298	0.22032
	534	0.08084	0.12039	0.1598	0.20996	0.25335
	532	0.08987	0.13425	0.17855	0.23367	0.28287
	530	0.10322	0.1541	0.20389	0.26558	0.32131
	528	0.1131	0.1697	0.2242	0.29157	0.35298
	526	0.12503	0.18733	0.24769	0.32113	0.38967
	524	0.13745	0.20663	0.27247	0.35308	0.42868
	522	0.15162	0.22735	0.29931	0.38664	0.46935
	520	0.16352	0.24606	0.32438	0.41792	0.50732
	518	0.17596	0.26471	0.34877	0.4491	0.5456
	516	0.18858	0.28308	0.37306	0.47968	0.58283
	514	0.20196	0.30316	0.39875	0.51153	0.62211
	512	0.21293	0.3208	0.42159	0.54184	0.65799
	510	0.22448	0.33821	0.44412	0.5699	0.69292
	508	0.23595	0.35557	0.46668	0.59855	0.7276
	506	0.24782	0.37266	0.48951	0.62669	0.76178
	504	0.25724	0.38828	0.50919	0.65146	0.79333
	502	0.26763	0.40274	0.52965	0.67766	0.82369
	500	0.27744	0.41854	0.54921	0.70248	0.85497
	498	0.2865	0.43165	0.56667	0.72468	0.88139
	496	0.29392	0.4442	0.58288	0.74549	0.90723
	494	0.30319	0.45747	0.60067	0.76706	0.93334
	492	0.31037	0.4685	0.61474	0.78536	0.9556
	490	0.31597	0.47724	0.62639	0.79994	0.97369
	488	0.32227	0.48663	0.63855	0.81539	0.9921
	486	0.3262	0.4929	0.64687	0.82588	1.00518
	484	0.33047	0.49896	0.655	0.83611	1.01761
	482	0.33214	0.50219	0.65924	0.84172	1.02399
	480	0.33457	0.50543	0.66328	0.84672	1.02987
	478	0.3353	0.5064	0.66482	0.84841	1.03223
	476	0.33513	0.5062	0.66451	0.8479	1.03163
	474	0.33392	0.50444	0.66194	0.84481	1.0278
	472	0.3317	0.50132	0.65785	0.83956	1.02119
	470	0.32872	0.49685	0.65201	0.83214	1.012
	468	0.3246	0.49054	0.64405	0.82191	0.99967
	466	0.31913	0.4825	0.63359	0.80901	0.98387
	464	0.31307	0.47362	0.62238	0.79483	0.96665
	462	0.30545	0.46275	0.60841	0.77738	0.9455
	460	0.29824	0.45202	0.59462	0.75985	0.92432
	458	0.2906	0.44088	0.58002	0.74178	0.902
	456	0.28247	0.42857	0.56392	0.72121	0.87709
	454	0.27374	0.41519	0.54651	0.69907	0.84993
	452	0.26532	0.40226	0.52986	0.67786	0.82413
	450	0.25598	0.38813	0.51125	0.65453	0.79543
	448	0.24658	0.37384	0.49242	0.63073	0.76637
	446	0.23698	0.3594	0.47369	0.60691	0.7374
	444	0.22642	0.34355	0.45301	0.5808	0.70544
	442	0.21627	0.32795	0.43236	0.5545	0.67328
	440	0.20663	0.31331	0.41354	0.53067	0.64414
	438	0.19582	0.29694	0.39211	0.50363	0.61123
	436	0.18584	0.28182	0.37243	0.47883	0.58084
	434	0.17571	0.26669	0.35256	0.45379	0.55034
	432	0.16538	0.2511	0.33231	0.42813	0.51899
	430	0.15596	0.23677	0.31353	0.40449	0.49023
	428	0.14655	0.22262	0.29499	0.38127	0.46169
	426	0.13727	0.20844	0.27664	0.358	0.4334
	424	0.12888	0.19589	0.26023	0.33738	0.40817
	422	0.1203	0.18306	0.24344	0.31621	0.38253
	420	0.11203	0.17079	0.22759	0.29631	0.35824
	418	0.10411	0.15886	0.21202	0.27685	0.33442
	416	0.09602	0.14706	0.1967	0.25772	0.31136
	414	0.08869	0.13631	0.18272	0.24024	0.28994
	412	0.08231	0.12651	0.17026	0.22459	0.271
	410	0.07694	0.11817	0.15916	0.21047	0.25368
	408	0.072	0.11032	0.14866	0.19689	0.23717
	406	0.06734	0.10314	0.139	0.1848	0.22212
	404	0.06247	0.09583	0.12943	0.1726	0.20728
	402	0.05797	0.08874	0.12013	0.16095	0.19285
	400	0.05414	0.0827	0.11205	0.15075	0.18051
	398	0.04984	0.07659	0.10416	0.14078	0.1682
	396	0.04606	0.07072	0.09635	0.13095	0.15636
	394	0.04261	0.06532	0.08935	0.1224	0.14567
	392	0.03888	0.05971	0.08209	0.11296	0.13428
	390	0.03524	0.05426	0.07504	0.10441	0.12373
	388	0.03225	0.04971	0.06908	0.09677	0.11441
	386	0.02936	0.04508	0.06312	0.08923	0.10531
	384	0.02642	0.04074	0.05753	0.08212	0.09654
	382	0.02375	0.03673	0.05259	0.0758	0.089
	380	0.02152	0.03349	0.04796	0.07014	0.08213
	378	0.01991	0.0307	0.04422	0.06556	0.07628
	376	0.01774	0.02768	0.04059	0.06101	0.07078
	374	0.01587	0.02478	0.03675	0.05637	0.06505
	372	0.01427	0.02215	0.03357	0.0519	0.05959
	370	0.01259	0.01977	0.02997	0.04785	0.05469
	368	0.01107	0.01743	0.02699	0.04422	0.05004
	366	0.00986	0.01524	0.02463	0.04076	0.04603
	364	0.00869	0.0136	0.02227	0.03793	0.04262
	362	0.00816	0.01241	0.02056	0.03632	0.04027
	360	0.00717	0.01153	0.01951	0.03508	0.03878
	358	0.00768	0.01176	0.01997	0.03567	0.03976
	356	0.00811	0.01271	0.02134	0.03728	0.04132
	354	0.00957	0.01472	0.02407	0.04083	0.04573
	352	0.01178	0.01826	0.02843	0.04679	0.05282
	350	0.01546	0.02329	0.03506	0.05511	0.06298
	348	0.01979	0.03028	0.04375	0.06626	0.07656
	346	0.02623	0.03899	0.05585	0.0815	0.09487
	344	0.03248	0.04891	0.06881	0.09791	0.11506
	342	0.0403	0.06075	0.08386	0.11728	0.13876
	340	0.04994	0.07495	0.10276	0.14092	0.16757
	338	0.06104	0.09134	0.12418	0.1682	0.20094
	336	0.0722	0.1081	0.14588	0.1961	0.23449
	334	0.08425	0.12591	0.16917	0.22575	0.27072
	332	0.09596	0.14348	0.19273	0.25501	0.30632
	330	0.10853	0.16221	0.21699	0.28616	0.34478
	328	0.12229	0.18282	0.24351	0.32038	0.38581
	326	0.13732	0.20498	0.27318	0.35777	0.43119
	324	0.15285	0.22791	0.30309	0.39547	0.47772
	322	0.17072	0.25498	0.33833	0.44043	0.53234
	320	0.19318	0.28824	0.38192	0.49516	0.5992
	318	0.21229	0.31757	0.42012	0.54396	0.65843
	316	0.23618	0.35263	0.4663	0.60268	0.72963
	314	0.25218	0.37714	0.49868	0.64372	0.78007
	312	0.26581	0.39726	0.52509	0.67722	0.82109
	310	0.27291	0.40741	0.53885	0.69493	0.84238
	308	0.2744	0.40951	0.54202	0.69887	0.84732
	306	0.27345	0.4073	0.53949	0.6957	0.84316
	304	0.27079	0.40216	0.5338	0.6879	0.83369
	302	0.26703	0.39545	0.5263	0.67741	0.82069
	300	0.26273	0.38797	0.51794	0.66558	0.8063
	298	0.2585	0.3802	0.50951	0.65348	0.79177
	296	0.25679	0.37677	0.50587	0.64871	0.78542
	294	0.26054	0.38078	0.51214	0.65616	0.79477
	292	0.27469	0.4001	0.53781	0.68834	0.83431
	290	0.29756	0.43301	0.58246	0.74313	0.90017
	288	0.33818	0.49243	0.662	0.84045	1.01898
	286	0.38482	0.56062	0.75364	0.95386	1.1564
	284	0.43051	0.62924	0.844	1.06748	1.29478
	282	0.46655	0.68385	0.91541	1.15909	1.40532
	280	0.48962	0.71876	0.96071	1.21611	1.47504
	278	0.5072	0.74485	0.99612	1.26039	1.52685
	276	0.52292	0.7684	1.02607	1.29797	1.57115
	274	0.54133	0.79435	1.05809	1.33978	1.61923
	272	0.55517	0.81393	1.08308	1.3698	1.65339
	270	0.55141	0.81327	1.08172	1.36698	1.64378
	268	0.55031	0.80663	1.06986	1.34553	1.60103
	266	0.54273	0.78818	1.02896	1.26833	1.46499
	264	0.42579	0.59455	0.75367	0.86181	0.97087
	262	0.31614	0.47102	0.55304	0.64345	0.71115
	260	0.31872	0.4179	0.50413	0.57832	0.64713
	258	0.32124	0.4186	0.51463	0.55244	0.61046
	256	0.25895	0.39583	0.43415	0.55684	0.56792
	254	0.24908	0.37768	0.44474	0.53522	0.54786
	252	0.25049	0.34473	0.38308	0.46734	0.56543
	250	0.22376	0.30567	0.41174	0.44777	0.51744
	248	0.21907	0.30337	0.36988	0.41816	0.49817
	246	0.23491	0.31995	0.39571	0.51656	0.50616
	244	0.19634	0.26111	0.32628	0.44992	0.47036
	242	0.20295	0.30067	0.35588	0.41221	0.44787
	240	0.21335	0.30931	0.36801	0.42826	0.45429
	238	0.20456	0.26217	0.30436	0.41338	0.49928
	236	0.17499	0.28497	0.31914	0.39888	0.49589
	234	0.18714	0.27391	0.34185	0.35737	0.42475
	232	0.17056	0.25463	0.31005	0.37102	0.41438
	230	0.19205	0.26196	0.33249	0.34093	0.43031
	228	0.22314	0.29837	0.35117	0.43423	0.50664
	226	0.18957	0.28615	0.35258	0.38542	0.46442
	224	0.2262	0.32326	0.34262	0.37874	0.41511
	222	0.21325	0.26824	0.31364	0.33852	0.43496
	220	0.17909	0.226	0.31018	0.36309	0.37979
	218	0.19386	0.25226	0.31658	0.39063	0.39289
	216	0.22908	0.29091	0.32548	0.43775	0.53162
	214	0.15214	0.24055	0.30641	0.41129	0.40323
	212	0.22462	0.22141	0.32333	0.39778	0.43002
	210	0.18401	0.25319	0.30235	0.34102	0.40691
	208	0.17061	0.2686	0.35782	0.35447	0.5299
	206	0.17126	0.27982	0.27855	0.35972	0.37524
	204	0.21291	0.27354	0.34275	0.4008	0.39498
	202	0.14735	0.27509	0.34095	0.35893	0.4068
	200	0.14659	0.20231	0.30994	0.35118	0.37336

## Sheet: Supplementary Figure 2
	X-axis	Y-axis(Absorbance)						X-axis(c/μM)	Y-axis(Absorbance)
	Wavelength(nm)	0.025 mM	0.05 mM	0.075 mM	0.1 mM	0.125 mM		0	0
	800	0.00076	0.00177	0.00124	0.00175	0.00084		25	0.22441
	798	0.00234	0.00208	0.0034	0.00381	0.00213		50	0.44011
	796	0.00132	0.00269	0.00157	0.00163	0.00148		75	0.66457
	794	0.00207	0.00418	0.00724	0.00488	0.00355		100	0.9016
	792	-0.0001	0.0005	0.00241	0.00398	0.00392		125	1.11837
	790	0.0013	0.00113	0.00306	0.00279	0.00422
	788	-4e-05	0.00059	0.00237	0.00306	0.00271
	786	0.0006	0.00055	-4e-05	0.00063	0.00177
	784	-0.00083	0.00046	-0.00053	-0.00155	0.00044
	782	-0.00076	0.0023	0.00123	0.00251	0.00211
	780	0.00099	0.00058	0.00167	0.00376	0.00307
	778	-0.00132	0.00114	0.00089	0.0002	0.00042
	776	0.00093	0.00253	0.0043	0.00524	0.00736
	774	0.00096	0.00178	0.00263	0.00298	0.00348
	772	-0.00208	0.00186	0.00111	0.00277	0.00408
	770	0.00088	0.00317	0.00324	0.00289	0.00364
	768	-0.00351	-2e-05	0.00192	0.00094	0.00154
	766	-0.00146	0.00202	0.00247	0.00348	0.00337
	764	0.00029	0.00175	0.00253	0.00284	0.00403
	762	0.00189	0.00408	0.0041	0.00391	0.00546
	760	-0.00067	-0.00033	0.00049	0.00082	0.00272
	758	0.00083	0.00082	0.00289	0.00418	0.0045
	756	0.00037	0.00333	0.00378	0.00242	0.00426
	754	-0.00012	0.00031	0.00173	0.00314	0.00239
	752	0.00235	0.00202	0.00381	0.00486	0.00523
	750	-0.0014	0.00078	0.00312	0.00034	0.00386
	748	0.00127	0.00094	0.00139	0.00177	0.00148
	746	0.00081	0.00274	0.00111	0.00133	0.00391
	744	0.00121	0.00192	0.00273	0.00544	0.0033
	742	0.00137	0.00166	0.00378	0.00401	0.00439
	740	0.0007	-0.00051	0.00342	0.00221	0.0033
	738	0.00311	0.0043	0.00378	0.00485	0.00579
	736	0.00133	-5e-05	0.00284	0.00314	0.00369
	734	0.0004	0.00087	0.00279	0.0033	0.00284
	732	0.0015	0.00223	0.00173	0.00365	0.00336
	730	-0.00118	0.00153	0.00343	0.00414	0.004
	728	1e-05	0.00169	0.00185	0.00171	0.005
	726	0.00249	0.00141	0.00011	0.00456	0.00496
	724	-0.00026	0.00098	0.0026	0.00411	0.00369
	722	0.0015	0.00239	0.00394	0.00494	0.00558
	720	2e-05	0.00268	0.00262	0.00269	0.00507
	718	0.00267	0.00215	0.00361	0.00601	0.00542
	716	0.00121	0.0027	0.0029	0.00438	0.00661
	714	0.00021	0.00295	0.00432	0.00386	0.0067
	712	0.00171	0.00333	0.00438	0.00434	0.00608
	710	0.0009	0.00372	0.00481	0.00649	0.00796
	708	0.00074	0.00328	0.00485	0.00509	0.00633
	706	0.00037	0.00367	0.00281	0.00496	0.00533
	704	0.00099	0.00221	0.00268	0.00428	0.00458
	702	0.00186	0.00347	0.00402	0.00617	0.00854
	700	0.0018	0.00473	0.00458	0.00746	0.00747
	698	0.00112	0.00226	0.00354	0.00528	0.0064
	696	0.00093	0.00216	0.00519	0.00641	0.00924
	694	0.00074	0.00167	0.00299	0.00539	0.00836
	692	0.00204	0.00462	0.00472	0.00636	0.00846
	690	0.00047	0.00364	0.00445	0.00513	0.00681
	688	0.00234	0.00406	0.00385	0.00797	0.00814
	686	0.00276	0.0056	0.00555	0.00729	0.00804
	684	0.00328	0.00327	0.00687	0.00743	0.00938
	682	0.00193	0.00431	0.00557	0.00758	0.00883
	680	0.00282	0.00433	0.00524	0.00882	0.00931
	678	0.00217	0.00282	0.00556	0.00805	0.00901
	676	0.00129	0.00357	0.00604	0.00608	0.00866
	674	0.00147	0.0042	0.00576	0.00815	0.0099
	672	0.00223	0.00413	0.0064	0.00827	0.01047
	670	0.00301	0.00522	0.00706	0.00867	0.01091
	668	0.00173	0.00478	0.00612	0.0087	0.01094
	666	0.00233	0.00465	0.00678	0.00996	0.0112
	664	0.00194	0.00415	0.00662	0.0096	0.01081
	662	0.00197	0.00464	0.00729	0.00968	0.01272
	660	0.00287	0.00654	0.0092	0.0114	0.01351
	658	0.00157	0.00492	0.00716	0.01035	0.01464
	656	0.00171	0.00582	0.0084	0.01219	0.01437
	654	0.00328	0.00637	0.00841	0.01307	0.01509
	652	0.00395	0.00765	0.01029	0.01398	0.01726
	650	0.00248	0.00625	0.01117	0.01229	0.01689
	648	0.00512	0.00949	0.01253	0.01563	0.01922
	646	0.0047	0.009	0.01384	0.01832	0.02168
	644	0.00322	0.00945	0.01247	0.01775	0.02125
	642	0.00517	0.01	0.01504	0.01968	0.0258
	640	0.0065	0.01187	0.01799	0.02281	0.02871
	638	0.00641	0.01312	0.01916	0.02523	0.03154
	636	0.00509	0.01302	0.02034	0.02663	0.03367
	634	0.00875	0.01612	0.02349	0.03367	0.03984
	632	0.00857	0.01668	0.02671	0.03569	0.04447
	630	0.01173	0.02214	0.03169	0.04208	0.05211
	628	0.01134	0.02357	0.03365	0.04635	0.05755
	626	0.0136	0.02657	0.03972	0.05402	0.06675
	624	0.01503	0.03039	0.04459	0.06124	0.07497
	622	0.01698	0.03573	0.0517	0.07113	0.08692
	620	0.02059	0.03859	0.05835	0.07972	0.09901
	618	0.02125	0.04423	0.06697	0.09208	0.11296
	616	0.02605	0.0508	0.07618	0.10438	0.12811
	614	0.0295	0.05839	0.08712	0.11737	0.14669
	612	0.03373	0.06585	0.09863	0.13447	0.16649
	610	0.0384	0.07511	0.1115	0.15034	0.18772
	608	0.0429	0.08318	0.12457	0.17038	0.21043
	606	0.04759	0.09378	0.14047	0.19033	0.23562
	604	0.05312	0.10322	0.15564	0.21006	0.2608
	602	0.05891	0.11394	0.17166	0.23299	0.2887
	600	0.06462	0.12487	0.18724	0.255	0.31607
	598	0.07055	0.13826	0.20622	0.27958	0.34663
	596	0.0763	0.1486	0.22293	0.30307	0.37668
	594	0.08188	0.16029	0.24081	0.3276	0.40588
	592	0.08815	0.17277	0.25942	0.35268	0.43623
	590	0.09536	0.18652	0.2805	0.37882	0.46977
	588	0.10186	0.19766	0.29711	0.40244	0.4986
	586	0.10652	0.20897	0.31368	0.4256	0.52888
	584	0.11255	0.21998	0.33118	0.44954	0.55796
	582	0.11689	0.232	0.3478	0.472	0.58491
	580	0.12379	0.24234	0.36483	0.49382	0.61491
	578	0.12941	0.25349	0.38068	0.51614	0.64102
	576	0.13434	0.26376	0.39654	0.53704	0.66676
	574	0.13912	0.27423	0.41157	0.5573	0.69188
	572	0.14397	0.28334	0.42559	0.5765	0.71635
	570	0.14919	0.2932	0.44092	0.59754	0.74159
	568	0.15485	0.30383	0.45563	0.61833	0.76634
	566	0.15785	0.31181	0.46928	0.637	0.7895
	564	0.16354	0.32185	0.48477	0.6571	0.81497
	562	0.16964	0.33275	0.50065	0.67859	0.84177
	560	0.17406	0.34296	0.51453	0.69865	0.86602
	558	0.17985	0.35279	0.53074	0.71932	0.89273
	556	0.18452	0.36183	0.54542	0.74045	0.91752
	554	0.18901	0.37139	0.55908	0.75851	0.94061
	552	0.19445	0.38085	0.57422	0.77854	0.96559
	550	0.19893	0.38988	0.5878	0.79708	0.98866
	548	0.20276	0.39895	0.6011	0.81549	1.01152
	546	0.20751	0.40683	0.61314	0.83179	1.0321
	544	0.21136	0.41418	0.62474	0.84776	1.0508
	542	0.21421	0.42067	0.63443	0.86055	1.06765
	540	0.21652	0.42549	0.64148	0.87076	1.07976
	538	0.21904	0.43006	0.64895	0.88125	1.09186
	536	0.22104	0.43369	0.65495	0.88825	1.10191
	534	0.22274	0.43697	0.65978	0.89487	1.11005
	532	0.22365	0.43937	0.662	0.89813	1.11427
	530	0.22435	0.43989	0.66407	0.90101	1.11751
	528	0.22441	0.44011	0.66457	0.9016	1.11837
	526	0.22439	0.43983	0.66434	0.90056	1.11703
	524	0.22411	0.43862	0.66276	0.89896	1.11461
	522	0.22294	0.43662	0.66044	0.89562	1.11088
	520	0.22255	0.43532	0.65801	0.89233	1.10637
	518	0.22087	0.43289	0.65362	0.88787	1.10084
	516	0.21902	0.42981	0.64981	0.88236	1.09364
	514	0.21822	0.42692	0.64605	0.87603	1.08592
	512	0.21611	0.42327	0.64076	0.86969	1.07828
	510	0.21497	0.42002	0.63535	0.86252	1.06886
	508	0.21203	0.41529	0.62866	0.8531	1.05863
	506	0.20944	0.41041	0.62021	0.84243	1.0454
	504	0.20689	0.40529	0.61385	0.83281	1.03326
	502	0.20372	0.39903	0.60465	0.82044	1.01738
	500	0.2001	0.39194	0.59402	0.80623	0.9995
	498	0.19651	0.385	0.58312	0.79211	0.98242
	496	0.19333	0.37805	0.57239	0.77676	0.96299
	494	0.18909	0.36891	0.55918	0.75859	0.94072
	492	0.18403	0.36015	0.54588	0.7411	0.91937
	490	0.17961	0.35122	0.53241	0.72255	0.89654
	488	0.17468	0.34143	0.51775	0.70288	0.87209
	486	0.16999	0.33241	0.50414	0.68427	0.84905
	484	0.16489	0.32236	0.4891	0.66392	0.82371
	482	0.16046	0.31375	0.47582	0.64573	0.80129
	480	0.15512	0.30319	0.46006	0.62452	0.77469
	478	0.15005	0.29325	0.44486	0.60384	0.74912
	476	0.1453	0.28367	0.43037	0.58427	0.72486
	474	0.14044	0.27424	0.41616	0.56467	0.70047
	472	0.13538	0.26418	0.40106	0.54442	0.6753
	470	0.13068	0.25485	0.38694	0.525	0.65133
	468	0.12548	0.24477	0.37157	0.50432	0.62559
	466	0.12019	0.23448	0.35609	0.48339	0.59961
	464	0.11522	0.22466	0.34137	0.46331	0.57487
	462	0.11006	0.21482	0.32631	0.44298	0.54952
	460	0.10492	0.20508	0.3118	0.4233	0.52511
	458	0.10033	0.19626	0.29833	0.40498	0.50245
	456	0.09552	0.18656	0.28387	0.38547	0.4781
	454	0.09096	0.17743	0.26991	0.36648	0.45471
	452	0.08671	0.16935	0.25765	0.34973	0.43396
	450	0.08245	0.1609	0.24479	0.33223	0.41217
	448	0.07815	0.15251	0.23211	0.31518	0.39091
	446	0.07438	0.14526	0.221	0.30013	0.37226
	444	0.07026	0.13726	0.20887	0.28371	0.35199
	442	0.06654	0.1299	0.19781	0.26866	0.33331
	440	0.06305	0.12329	0.18779	0.25512	0.31648
	438	0.05969	0.11658	0.17772	0.24128	0.29938
	436	0.05655	0.1106	0.16857	0.22885	0.28389
	434	0.05344	0.10463	0.15952	0.21663	0.26878
	432	0.0506	0.09906	0.15109	0.20526	0.25474
	430	0.04822	0.09427	0.14379	0.19524	0.2422
	428	0.0458	0.08963	0.1368	0.18583	0.23053
	426	0.04389	0.08567	0.13075	0.17753	0.22035
	424	0.04216	0.08232	0.12562	0.17062	0.21165
	422	0.04053	0.07918	0.12083	0.16412	0.20364
	420	0.0393	0.07675	0.11718	0.15905	0.1973
	418	0.03832	0.07465	0.11406	0.15467	0.19195
	416	0.0372	0.07272	0.11113	0.15086	0.18729
	414	0.03661	0.07146	0.10917	0.14824	0.1838
	412	0.03593	0.07032	0.10738	0.14575	0.18091
	410	0.03583	0.06971	0.10639	0.14451	0.17905
	408	0.03543	0.06907	0.10548	0.14333	0.17763
	406	0.03536	0.06887	0.10514	0.14257	0.17681
	404	0.03538	0.06877	0.10501	0.14254	0.17654
	402	0.03558	0.06902	0.10528	0.14279	0.17692
	400	0.03561	0.06919	0.10577	0.14354	0.17783
	398	0.03598	0.06998	0.10702	0.14513	0.17977
	396	0.0363	0.07084	0.10822	0.14709	0.1821
	394	0.03698	0.07186	0.10975	0.14904	0.1847
	392	0.03746	0.0733	0.11157	0.15151	0.18778
	390	0.03823	0.07451	0.11373	0.15436	0.19129
	388	0.03891	0.07581	0.11587	0.15712	0.1947
	386	0.03948	0.07712	0.11783	0.16002	0.19819
	384	0.04036	0.07861	0.12008	0.163	0.20194
	382	0.04119	0.08011	0.12255	0.16631	0.20619
	380	0.04205	0.08214	0.12548	0.1704	0.21114
	378	0.04323	0.08432	0.12873	0.17483	0.21665
	376	0.04427	0.08655	0.13219	0.17951	0.22258
	374	0.04619	0.08987	0.13741	0.18656	0.23122
	372	0.04826	0.09374	0.14321	0.19442	0.24094
	370	0.05021	0.09806	0.14972	0.20333	0.25186
	368	0.05279	0.10332	0.15767	0.21425	0.26561
	366	0.05594	0.10925	0.16667	0.22636	0.28082
	364	0.05982	0.11662	0.17814	0.24177	0.30004
	362	0.06389	0.12481	0.19055	0.25889	0.321
	360	0.06833	0.13333	0.20382	0.27673	0.34305
	358	0.07434	0.14497	0.22107	0.30045	0.37221
	356	0.07976	0.15552	0.23727	0.32215	0.39918
	354	0.08535	0.16643	0.25391	0.34463	0.42755
	352	0.09104	0.17758	0.27124	0.36781	0.45647
	350	0.09638	0.18792	0.28689	0.38938	0.48278
	348	0.10127	0.19731	0.30095	0.40837	0.50643
	346	0.10531	0.20498	0.31283	0.42487	0.52704
	344	0.1087	0.21175	0.32335	0.43907	0.54449
	342	0.11184	0.21802	0.33279	0.4518	0.56029
	340	0.11485	0.22371	0.34159	0.46362	0.57513
	338	0.11747	0.22872	0.34922	0.47386	0.58806
	336	0.11955	0.23281	0.35556	0.48262	0.59888
	334	0.12126	0.23625	0.36079	0.4898	0.60777
	332	0.1224	0.23855	0.36409	0.4943	0.61348
	330	0.12292	0.23948	0.366	0.49699	0.61662
	328	0.12324	0.24002	0.36657	0.49754	0.61741
	326	0.12271	0.23904	0.36505	0.4958	0.61509
	324	0.12178	0.23758	0.36262	0.49234	0.61093
	322	0.12082	0.23558	0.35942	0.48787	0.60539
	320	0.11975	0.23332	0.35614	0.4835	0.59995
	318	0.11933	0.23246	0.35491	0.48169	0.59784
	316	0.11991	0.23355	0.35628	0.48372	0.5999
	314	0.12113	0.23588	0.35999	0.48876	0.60635
	312	0.12361	0.2407	0.36707	0.49823	0.6182
	310	0.12702	0.24728	0.37715	0.51191	0.63511
	308	0.13125	0.25535	0.38931	0.52805	0.65519
	306	0.13637	0.26509	0.40419	0.54823	0.68013
	304	0.14263	0.27743	0.42267	0.57365	0.71146
	302	0.15006	0.29179	0.4443	0.60276	0.74764
	300	0.15948	0.30991	0.47169	0.64009	0.79338
	298	0.17224	0.33429	0.50878	0.68997	0.85528
	296	0.18618	0.3612	0.54954	0.74527	0.92425
	294	0.20424	0.39634	0.60292	0.81699	1.01308
	292	0.22822	0.44239	0.67358	0.9124	1.13116
	290	0.25438	0.49268	0.7495	1.01553	1.25802
	288	0.29064	0.56309	0.85517	1.15771	1.43379
	286	0.33578	0.64963	0.9862	1.33469	1.6512
	284	0.39378	0.76101	1.15406	1.55787	1.92188
	282	0.46492	0.90016	1.36289	1.83851	2.26151
	280	0.55132	1.06463	1.60951	2.15871	2.62415
	278	0.64137	1.23811	1.86681	2.47361	2.96022
	276	0.7225	1.39245	2.09094	2.73072	3.15687
	274	0.79747	1.53394	2.28244	2.8998	3.24815
	272	0.85835	1.64637	2.43442	3.03258	3.29002
	270	0.90155	1.7126	2.45451	2.89862	3.05247
	268	0.93434	1.71988	2.29848	2.573	2.65755
	266	0.89544	1.51845	1.84379	1.9875	2.12602
	264	0.59743	0.8659	0.99874	1.1736	1.19706
	262	0.41945	0.62958	0.78799	0.85928	0.93876
	260	0.35829	0.51686	0.60387	0.68773	0.80082
	258	0.30542	0.46923	0.62645	0.72417	0.78561
	256	0.28195	0.42209	0.59032	0.67907	0.7337
	254	0.23153	0.39214	0.5113	0.57806	0.70583
	252	0.24411	0.38802	0.47727	0.57983	0.64663
	250	0.23673	0.39402	0.51217	0.55947	0.66787
	248	0.20676	0.3673	0.46276	0.55809	0.62287
	246	0.21272	0.33422	0.44558	0.54685	0.64353
	244	0.2131	0.33992	0.41902	0.55762	0.64751
	242	0.21184	0.29246	0.4072	0.50983	0.60768
	240	0.17675	0.30915	0.42869	0.50898	0.59127
	238	0.1987	0.29323	0.4283	0.49165	0.46931
	236	0.18906	0.27413	0.4406	0.53497	0.59134
	234	0.18488	0.26269	0.35084	0.5013	0.52437
	232	0.17507	0.30879	0.34128	0.50704	0.49136
	230	0.18891	0.30887	0.41575	0.50383	0.5647
	228	0.18314	0.29112	0.37734	0.4417	0.51838
	226	0.1975	0.27177	0.41496	0.44467	0.52686
	224	0.18146	0.26937	0.38153	0.41356	0.58157
	222	0.16988	0.30596	0.34508	0.4986	0.54223
	220	0.14035	0.3147	0.38754	0.37766	0.50474
	218	0.1501	0.28196	0.38763	0.41714	0.51101
	216	0.15262	0.29035	0.36005	0.40784	0.53113
	214	0.23379	0.27839	0.38238	0.46571	0.49965
	212	0.11834	0.24238	0.40674	0.40753	0.46816
	210	0.16691	0.2887	0.40145	0.44937	0.47333
	208	0.17155	0.27259	0.31631	0.41461	0.45015
	206	0.16418	0.24654	0.345	0.44733	0.46469
	204	0.1582	0.2551	0.35634	0.42422	0.46852
	202	0.15123	0.25935	0.34337	0.41001	0.49709
	200	0.14165	0.19547	0.32114	0.41579	0.43258

[truncated: 25 more sheets: Supplementary Figure 3, Supplementary Figure 4, Supplementary Figure 5, Supplementary Figure 6, Supplementary Figure 7, Supplementary Figure 8, Supplementary Figure 9, Supplementary Figure 10, Supplementary Figure 11, Supplementary Figure 12, Supplementary Figure 13, Supplementary Figure 14, Supplementary Figure 15, Supplementary Figure 16, Supplementary Figure 17, Supplementary Figure 18, Supplementary Figure 19, Supplementary Figure 20, Supplementary Figure 21, Supplementary Figure 22 …]
